# Supplementary material for: Crystal structure of 13-phenyl-2,3,4,13-tetra­hydro-1H-indazolo[1,2-b]phthalazine-1,6,11-trione
Source: Acta Crystallogr E Crystallogr Commun. 2015 Dec 12;71(Pt 12):o1036–7. doi: 10.1107/S2056989015023452 (PMC4719966; doi:10.1107/S2056989015023452)
Supplement: Supplementary file 1 [file e-71-o1036-sup1.cif]

##############################################################################
#                                                                            #
# This CIF contains the data in a paper accepted for publication in          #
# Acta Crystallographica Section E. It conforms to the requirements of       #
# Notes for Authors for Acta Crystallographica Section E, and has been       #
# peer reviewed under the auspices of the IUCr Commission on Journals.       #
#                                                                            #
# Full details of the Crystallographic Information File format               #
# are given in the paper "The Crystallographic Information File (CIF):       #
# a New Standard Archive File for Crystallography" by S. R. Hall, F. H.      #
# Allen and I. D. Brown [Acta Cryst. (1991), A47, 655-685].                  #
#                                                                            #
# The current version of the core CIF dictionary is obtainable from          #
# ftp://ftp.iucr.org/pub/cif_core.dic.                                       #
#                                                                            #
# Software is freely available for graphical display of the structure(s)     #
# in this CIF. For information consult the CIF software page                 #
# http://www.iucr.org/resources/cif/software.                                #
#                                                                            #
# This file may be used for bona fide research purposes within the           #
# scientific community so long as proper attribution is given to the journal # 
# article from which it was obtained.                                        #
#                                                                            #
##############################################################################
data_I
_database_code_depnum_ccdc_archive 'CCDC 1440831'
_audit_creation_method     'WinGX routine CIF_UPDATE'
_audit_conform_dict_name     cif_core.dic
_audit_conform_dict_version     2.3
_journal_date_recd_electronic     2015-12-03
_journal_date_accepted     2015-12-06
_journal_name_full     'Acta Crystallographica, Section E'
_journal_year     2015
_journal_volume     71
_journal_issue     12
_journal_page_first     o1036
_journal_page_last     o1037
_journal_paper_category     HO
_journal_paper_doi     10.1107/S2056989015023452
_journal_coeditor_code     SU5255
_publ_contact_author_name     'Sofiane, Bouacida '
_publ_contact_author_address
;
D\'epartement Sciences de la mati\`ere,
Universit\'e Oum El Bouaghi, 04000,
Algeria
;
_publ_contact_author_email     bouacida_sofiane@yahoo.fr
_publ_contact_author_fax     '00 (213) 31 81 88 16'
_publ_contact_author_phone     '00 (213) 74 45 27 14'
_publ_section_title
;\
Crystal structure of
13-phenyl-2,3,4,13-tetrahydro-1<i>H</i>-indazolo[1,2-<i>b</i>]phthalazine-1,\
6,11-trione
;
_publ_section_title_footnote     .
loop_
    _publ_author_name
    _publ_author_address
    'Esma Lamera'
;\
Unit\'e de Recherche de Chimie de l'Environnement et Mol\'eculaire Structurale \
CHEMS
Universit\'e des Fr\`eres Mentouri,
Constantine 25000
Algeria
;
    'Saida Benzerka'
;
Laboratoire de Synth\`ese des Mol\'ecules d'Int\'er\^ets Biologiques,
Universit\'e des Fr\`eres Mentouri,
Constantine 25000
Algeria
;
    'Abdelmalek Bouraiou'
;\
Unit\'e de Recherche de Chimie de l'Environnement et Mol\'eculaire Structurale \
CHEMS
Universit\'e des Fr\`eres Mentouri
Constantine 25000
Algeria
;
    'Sofiane Bouacida'
; \
Unit\'e de Recherche de Chimie de l'Environnement et Mol\'eculaire Structurale \
CHEMS
Universit\'e des Fr\`eres Mentouri
Constantine 25000
Algeria
D\'epartement Sciences de la Mati\`ere,
Universit\'e Oum El Bouaghi,
04000
Algeria
;
    'Hocine Merazig'
;\
Unit\'e de Recherche de Chimie de l'Environnement et Mol\'eculaire Structurale \
CHEMS
Universit\'e des Fr\`eres Mentouri
Constantine 25000
Algeria
;
    'Aissa Chibani'
;\
Unit\'e de Recherche de Chimie de l'Environnement et Mol\'eculaire Structurale \
CHEMS
Universit\'e des Fr\`eres Mentouri
Constantine 25000
Algeria
;
    'Marc Le Borgne'
;
Universit\'e de Lyon, Universit\'e Lyon 1, Facult\'e de Pharmacie,
ISPB, EA 4446 Biomol\'ecules Cancer et Chimior\'esistances,
SFR Sant\'e Lyon-Est CNRS UMS3453-INSERM US7,
8 Avenue Rockefeller
F-69373 Lyon Cedex 8
France
;
    'Zouhair Bouaziz'
;
Universit\'e de Lyon, Universit\'e Lyon 1, Facult\'e de Pharmacie,
ISPB, EA 4446 Biomol\'ecules Cancer et Chimior\'esistances,
SFR Sant\'e Lyon-Est CNRS UMS3453-INSERM US7,
8 Avenue Rockefeller
F-69373 Lyon Cedex 8
France
;
_chemical_name_systematic
;\
13-Phenyl-2,3,4,13-tetrahydro-1<i>H</i>-indazolo[1,2-<i>b</i>]phthalazine-\
1,6,11-trione
;
_chemical_formula_moiety     'C21 H16 N2 O3'
_chemical_formula_sum     'C21 H16 N2 O3'
_chemical_formula_iupac     'C21 H16 N2 O3'
_chemical_formula_weight     344.36
_symmetry_cell_setting     monoclinic
_symmetry_space_group_name_H-M     'P 21/c'
_symmetry_space_group_name_Hall     '-P 2ybc'
loop_
    _symmetry_equiv_pos_as_xyz
    'x, y, z'
    '-x, y+1/2, -z+1/2'
    '-x, -y, -z'
    'x, -y-1/2, z-1/2'
_cell_length_a     8.9028(2)
_cell_length_b     11.4507(3)
_cell_length_c     17.0274(4)
_cell_angle_alpha     90
_cell_angle_beta     104.6180(10)
_cell_angle_gamma     90
_cell_volume     1679.64(7)
_cell_formula_units_Z     4
_cell_measurement_reflns_used     4002
_cell_measurement_theta_min     2.96
_cell_measurement_theta_max     30.54
_cell_measurement_temperature     295(2)
_exptl_crystal_description     prism
_exptl_crystal_colour     Yellow
_exptl_crystal_size_max     0.13
_exptl_crystal_size_mid     0.09
_exptl_crystal_size_min     0.05
_exptl_crystal_density_diffrn     1.362
_exptl_crystal_density_method     'not measured'
_exptl_crystal_F_000     720
_exptl_absorpt_coefficient_mu     0.092
_exptl_absorpt_correction_type     multi-scan
_exptl_absorpt_process_details
;
(SADABS;  Bruker, 2011)
;
_exptl_absorpt_correction_T_min     0.957
_exptl_absorpt_correction_T_max     0.986
_exptl_special_details     ?
_diffrn_ambient_temperature     295(2)
_diffrn_radiation_type     MoK\a
_diffrn_radiation_wavelength     0.71073
_diffrn_radiation_monochromator     graphite
_diffrn_measurement_device_type     'Bruker APEXII'
_diffrn_measurement_method     'CCD rotation images, thick slices'
_diffrn_reflns_number     4873
_diffrn_reflns_av_R_equivalents     0
_diffrn_reflns_theta_min     3.43
_diffrn_reflns_theta_max     30.57
_diffrn_reflns_theta_full     25
_diffrn_measured_fraction_theta_max     0.943
_diffrn_measured_fraction_theta_full     0.993
_diffrn_reflns_limit_h_min     -12
_diffrn_reflns_limit_h_max     12
_diffrn_reflns_limit_k_min     0
_diffrn_reflns_limit_k_max     16
_diffrn_reflns_limit_l_min     0
_diffrn_reflns_limit_l_max     23
_refine_special_details
;
 Refinement of F^2^ against ALL reflections.  The weighted R-factor wR and
 goodness of fit S are based on F^2^, conventional R-factors R are based
 on F, with F set to zero for negative F^2^. The threshold expression of
 F^2^ > 2sigma(F^2^) is used only for calculating R-factors(gt) etc. and is
 not relevant to the choice of reflections for refinement.  R-factors based
 on F^2^ are statistically about twice as large as those based on F, and R-
 factors based on ALL data will be even larger.
;
_reflns_number_total     4873
_reflns_number_gt     3617
_reflns_threshold_expression     >2sigma(I)
_refine_ls_structure_factor_coef     Fsqd
_refine_ls_matrix_type     full
_refine_ls_R_factor_all     0.0766
_refine_ls_R_factor_gt     0.0540
_refine_ls_wR_factor_gt     0.1692
_refine_ls_wR_factor_ref     0.1815
_refine_ls_goodness_of_fit_ref     1.124
_refine_ls_restrained_S_all     1.124
_refine_ls_number_reflns     4873
_refine_ls_number_parameters     235
_refine_ls_number_restraints     0
_refine_ls_hydrogen_treatment     constr
_refine_ls_weighting_scheme     calc
_refine_ls_weighting_details
         'calc w=1/[\s^2^(Fo^2^)+(0.1115P)^2^+0.0058P] where P=(Fo^2^+2Fc^2^)/3'
_atom_sites_solution_hydrogens     geom
_atom_sites_solution_primary     direct
_atom_sites_solution_secondary     difmap
_refine_ls_shift/su_max     0
_refine_ls_shift/su_mean     0
_refine_diff_density_max     0.6
_refine_diff_density_min     -0.278
_refine_ls_extinction_method     none
loop_
    _atom_type_symbol
    _atom_type_description
    _atom_type_scat_dispersion_real
    _atom_type_scat_dispersion_imag
    _atom_type_scat_source
    C C 0.0033 0.0016 'International Tables Vol C Tables 4.2.6.8 and 6.1.1.4'
    H H 0 0 'International Tables Vol C Tables 4.2.6.8 and 6.1.1.4'
    N N 0.0061 0.0033 'International Tables Vol C Tables 4.2.6.8 and 6.1.1.4'
    O O 0.0106 0.006 'International Tables Vol C Tables 4.2.6.8 and 6.1.1.4'
_computing_data_collection
;
APEX2 (Bruker, 2011)
;
_computing_cell_refinement
;
SAINT (Bruker, 2011)
;
_computing_data_reduction
;
SAINT (Bruker, 2011)
;
_computing_structure_solution
;
SIR2002 (Burla <i>et al.</i>,  2005)
;
_computing_structure_refinement
;
SHELXL97 (Sheldrick, 2008)
;
_computing_molecular_graphics
;
ORTEP-3 for Windows (Farrugia, 2012)
;
_computing_publication_material
;
WinGX (Farrugia, 2012)
;
loop_
    _atom_site_type_symbol
    _atom_site_label
    _atom_site_fract_x
    _atom_site_fract_y
    _atom_site_fract_z
    _atom_site_U_iso_or_equiv
    _atom_site_adp_type
    _atom_site_calc_flag
    _atom_site_refinement_flags
    _atom_site_occupancy
    _atom_site_symmetry_multiplicity
    _atom_site_disorder_assembly
    _atom_site_disorder_group
    C C1 0.75069(15) 0.02395(11) 0.00764(7) 0.0373(3) Uani d . 1 1 . .
    C C2 0.68676(14) -0.05024(11) 0.06179(7) 0.0350(3) Uani d . 1 1 . .
    C C3 0.69309(16) -0.17117(12) 0.05347(9) 0.0452(3) Uani d . 1 1 . .
    H H3 0.7353 -0.2031 0.0136 0.054 Uiso calc R 1 1 . .
    C C4 0.63708(18) -0.24340(13) 0.10405(10) 0.0519(4) Uani d . 1 1 . .
    H H4 0.6422 -0.324 0.0986 0.062 Uiso calc R 1 1 . .
    C C5 0.57284(17) -0.19596(15) 0.16328(10) 0.0525(4) Uani d . 1 1 . .
    H H5 0.5359 -0.245 0.1977 0.063 Uiso calc R 1 1 . .
    C C6 0.56360(16) -0.07659(14) 0.17128(9) 0.0455(3) Uani d . 1 1 . .
    H H6 0.5189 -0.0454 0.2105 0.055 Uiso calc R 1 1 . .
    C C7 0.62114(13) -0.00234(12) 0.12069(7) 0.0359(3) Uani d . 1 1 . .
    C C8 0.60888(14) 0.12553(12) 0.12975(7) 0.0369(3) Uani d . 1 1 . .
    C C9 0.66558(13) 0.31891(11) 0.07410(7) 0.0332(3) Uani d . 1 1 . .
    H H9 0.5574 0.3454 0.0611 0.04 Uiso calc R 1 1 . .
    C C10 0.73305(14) 0.33728(11) 0.00262(7) 0.0350(3) Uani d . 1 1 . .
    C C11 0.74291(16) 0.44774(12) -0.03792(8) 0.0425(3) Uani d . 1 1 . .
    C C12 0.8090(2) 0.43883(17) -0.11124(11) 0.0664(5) Uani d . 1 1 . .
    H H12A 0.7242 0.4281 -0.1592 0.08 Uiso calc R 1 1 . .
    H H12B 0.8599 0.5119 -0.1175 0.08 Uiso calc R 1 1 . .
    C C13 0.9230(3) 0.34114(17) -0.10670(12) 0.0689(5) Uani d . 1 1 . .
    H H13A 1.0152 0.358 -0.0639 0.083 Uiso calc R 1 1 . .
    H H13B 0.9534 0.3375 -0.1575 0.083 Uiso calc R 1 1 . .
    C C14 0.85967(17) 0.22277(14) -0.09042(8) 0.0464(3) Uani d . 1 1 . .
    H H14A 0.7873 0.1942 -0.1392 0.056 Uiso calc R 1 1 . .
    H H14B 0.9439 0.167 -0.0747 0.056 Uiso calc R 1 1 . .
    C C15 0.77933(14) 0.23569(11) -0.02380(7) 0.0347(3) Uani d . 1 1 . .
    C C16 0.75871(13) 0.37878(11) 0.15078(7) 0.0329(3) Uani d . 1 1 . .
    C C17 0.91360(15) 0.35115(14) 0.18289(8) 0.0455(3) Uani d . 1 1 . .
    H H17 0.9599 0.2926 0.1593 0.055 Uiso calc R 1 1 . .
    C C18 1.00001(17) 0.41101(16) 0.25044(8) 0.0532(4) Uani d . 1 1 . .
    H H18 1.1036 0.3916 0.2723 0.064 Uiso calc R 1 1 . .
    C C19 0.93283(19) 0.49868(14) 0.28486(8) 0.0504(4) Uani d . 1 1 . .
    H H19 0.9917 0.5398 0.3291 0.06 Uiso calc R 1 1 . .
    C C20 0.7781(2) 0.52582(13) 0.25386(8) 0.0510(4) Uani d . 1 1 . .
    H H20 0.7319 0.5841 0.2778 0.061 Uiso calc R 1 1 . .
    C C21 0.69169(16) 0.46548(12) 0.18660(8) 0.0414(3) Uani d . 1 1 . .
    H H21 0.5875 0.4839 0.1656 0.05 Uiso calc R 1 1 . .
    N N1 0.74174(12) 0.14291(9) 0.02082(6) 0.0351(2) Uani d . 1 1 . .
    N N2 0.67235(12) 0.19043(10) 0.07981(6) 0.0355(2) Uani d . 1 1 . .
    O O1 0.80699(15) -0.01280(10) -0.04590(6) 0.0574(3) Uani d . 1 1 . .
    O O2 0.54814(13) 0.17285(10) 0.17821(6) 0.0539(3) Uani d . 1 1 . .
    O O3 0.69339(14) 0.53847(10) -0.01668(7) 0.0591(3) Uani d . 1 1 . .
loop_
    _atom_site_aniso_label
    _atom_site_aniso_U_11
    _atom_site_aniso_U_22
    _atom_site_aniso_U_33
    _atom_site_aniso_U_12
    _atom_site_aniso_U_13
    _atom_site_aniso_U_23
    C1 0.0465(6) 0.0302(6) 0.0353(6) 0.0009(5) 0.0105(5) 0.0003(5)
    C2 0.0378(6) 0.0291(6) 0.0350(6) -0.0002(5) 0.0031(4) 0.0034(4)
    C3 0.0509(7) 0.0333(7) 0.0476(7) 0.0004(6) 0.0055(6) 0.0010(5)
    C4 0.0562(8) 0.0319(7) 0.0630(9) -0.0035(6) 0.0064(7) 0.0072(6)
    C5 0.0506(7) 0.0452(8) 0.0599(9) -0.0093(7) 0.0109(6) 0.0166(7)
    C6 0.0442(7) 0.0452(8) 0.0483(7) -0.0045(6) 0.0139(5) 0.0077(6)
    C7 0.0345(6) 0.0353(7) 0.0359(6) -0.0030(5) 0.0049(4) 0.0035(5)
    C8 0.0389(6) 0.0371(7) 0.0362(6) -0.0031(5) 0.0120(4) 0.0007(5)
    C9 0.0361(5) 0.0289(6) 0.0347(6) 0.0007(5) 0.0093(4) -0.0005(4)
    C10 0.0397(6) 0.0333(7) 0.0314(5) -0.0019(5) 0.0079(4) 0.0008(4)
    C11 0.0483(7) 0.0347(7) 0.0437(7) -0.0015(6) 0.0103(5) 0.0054(5)
    C12 0.0946(13) 0.0509(10) 0.0660(10) 0.0039(9) 0.0433(9) 0.0181(8)
    C13 0.0916(13) 0.0537(11) 0.0784(11) -0.0096(9) 0.0530(10) 0.0009(9)
    C14 0.0575(8) 0.0435(8) 0.0449(7) -0.0030(7) 0.0254(6) -0.0026(6)
    C15 0.0395(6) 0.0325(6) 0.0325(6) -0.0035(5) 0.0097(4) -0.0003(5)
    C16 0.0388(6) 0.0304(6) 0.0307(5) -0.0023(5) 0.0110(4) 0.0020(4)
    C17 0.0405(6) 0.0532(9) 0.0426(6) 0.0032(6) 0.0101(5) -0.0055(6)
    C18 0.0423(7) 0.0717(12) 0.0419(7) -0.0076(7) 0.0037(5) 0.0002(7)
    C19 0.0636(9) 0.0497(8) 0.0348(6) -0.0164(7) 0.0068(6) -0.0031(6)
    C20 0.0734(10) 0.0380(7) 0.0417(7) 0.0005(7) 0.0145(6) -0.0052(6)
    C21 0.0491(7) 0.0354(7) 0.0399(6) 0.0057(6) 0.0115(5) 0.0002(5)
    N1 0.0445(5) 0.0300(5) 0.0341(5) -0.0001(4) 0.0159(4) -0.0015(4)
    N2 0.0449(5) 0.0295(5) 0.0362(5) -0.0021(4) 0.0178(4) -0.0020(4)
    O1 0.0895(8) 0.0395(6) 0.0544(6) 0.0026(6) 0.0389(6) -0.0047(5)
    O2 0.0670(7) 0.0471(7) 0.0603(6) -0.0031(5) 0.0394(5) -0.0030(5)
    O3 0.0773(8) 0.0356(6) 0.0685(7) 0.0087(5) 0.0262(6) 0.0081(5)
_geom_special_details
;
 All esds (except the esd in the dihedral angle between two l.s. planes)
 are estimated using the full covariance matrix.  The cell esds are taken
 into account individually in the estimation of esds in distances, angles
 and torsion angles; correlations between esds in cell parameters are only
 used when they are defined by crystal symmetry.  An approximate (isotropic)
 treatment of cell esds is used for estimating esds involving l.s. planes.
;
loop_
    _geom_bond_atom_site_label_1
    _geom_bond_atom_site_label_2
    _geom_bond_site_symmetry_2
    _geom_bond_distance
    _geom_bond_publ_flag
    C1 O1 . 1.2206(16) ?
    C1 N1 . 1.3861(16) ?
    C1 C2 . 1.4700(18) ?
    C2 C7 . 1.3942(19) ?
    C2 C3 . 1.3945(19) ?
    C3 C4 . 1.375(2) ?
    C3 H3 . 0.93 ?
    C4 C5 . 1.389(3) ?
    C4 H4 . 0.93 ?
    C5 C6 . 1.378(2) ?
    C5 H5 . 0.93 ?
    C6 C7 . 1.3964(18) ?
    C6 H6 . 0.93 ?
    C7 C8 . 1.4793(19) ?
    C8 O2 . 1.2215(16) ?
    C8 N2 . 1.3554(16) ?
    C9 N2 . 1.4746(17) ?
    C9 C10 . 1.5019(17) ?
    C9 C16 . 1.5217(16) ?
    C9 H9 . 0.98 ?
    C10 C15 . 1.3487(18) ?
    C10 C11 . 1.4541(18) ?
    C11 O3 . 1.2187(18) ?
    C11 C12 . 1.512(2) ?
    C12 C13 . 1.499(3) ?
    C12 H12A . 0.97 ?
    C12 H12B . 0.97 ?
    C13 C14 . 1.520(2) ?
    C13 H13A . 0.97 ?
    C13 H13B . 0.97 ?
    C14 C15 . 1.4932(19) ?
    C14 H14A . 0.97 ?
    C14 H14B . 0.97 ?
    C15 N1 . 1.3951(16) ?
    C16 C21 . 1.3775(18) ?
    C16 C17 . 1.3857(18) ?
    C17 C18 . 1.3921(19) ?
    C17 H17 . 0.93 ?
    C18 C19 . 1.373(2) ?
    C18 H18 . 0.93 ?
    C19 C20 . 1.381(2) ?
    C19 H19 . 0.93 ?
    C20 C21 . 1.3915(19) ?
    C20 H20 . 0.93 ?
    C21 H21 . 0.93 ?
    N1 N2 . 1.4142(14) ?
loop_
    _geom_angle_atom_site_label_1
    _geom_angle_atom_site_label_2
    _geom_angle_atom_site_label_3
    _geom_angle_site_symmetry_1
    _geom_angle_site_symmetry_3
    _geom_angle
    _geom_angle_publ_flag
    O1 C1 N1 . . 120.73(12) ?
    O1 C1 C2 . . 124.48(13) ?
    N1 C1 C2 . . 114.78(11) ?
    C7 C2 C3 . . 119.92(13) ?
    C7 C2 C1 . . 121.51(12) ?
    C3 C2 C1 . . 118.57(13) ?
    C4 C3 C2 . . 120.21(15) ?
    C4 C3 H3 . . 119.9 ?
    C2 C3 H3 . . 119.9 ?
    C3 C4 C5 . . 120.01(15) ?
    C3 C4 H4 . . 120 ?
    C5 C4 H4 . . 120 ?
    C6 C5 C4 . . 120.36(14) ?
    C6 C5 H5 . . 119.8 ?
    C4 C5 H5 . . 119.8 ?
    C5 C6 C7 . . 120.17(15) ?
    C5 C6 H6 . . 119.9 ?
    C7 C6 H6 . . 119.9 ?
    C2 C7 C6 . . 119.32(13) ?
    C2 C7 C8 . . 121.32(11) ?
    C6 C7 C8 . . 119.35(12) ?
    O2 C8 N2 . . 120.42(13) ?
    O2 C8 C7 . . 124.50(12) ?
    N2 C8 C7 . . 115.08(11) ?
    N2 C9 C10 . . 100.09(10) ?
    N2 C9 C16 . . 112.86(9) ?
    C10 C9 C16 . . 112.92(10) ?
    N2 C9 H9 . . 110.2 ?
    C10 C9 H9 . . 110.2 ?
    C16 C9 H9 . . 110.2 ?
    C15 C10 C11 . . 122.13(12) ?
    C15 C10 C9 . . 111.58(11) ?
    C11 C10 C9 . . 126.22(12) ?
    O3 C11 C10 . . 122.07(13) ?
    O3 C11 C12 . . 123.22(13) ?
    C10 C11 C12 . . 114.58(13) ?
    C13 C12 C11 . . 114.02(14) ?
    C13 C12 H12A . . 108.7 ?
    C11 C12 H12A . . 108.7 ?
    C13 C12 H12B . . 108.7 ?
    C11 C12 H12B . . 108.7 ?
    H12A C12 H12B . . 107.6 ?
    C12 C13 C14 . . 113.43(16) ?
    C12 C13 H13A . . 108.9 ?
    C14 C13 H13A . . 108.9 ?
    C12 C13 H13B . . 108.9 ?
    C14 C13 H13B . . 108.9 ?
    H13A C13 H13B . . 107.7 ?
    C15 C14 C13 . . 108.72(12) ?
    C15 C14 H14A . . 109.9 ?
    C13 C14 H14A . . 109.9 ?
    C15 C14 H14B . . 109.9 ?
    C13 C14 H14B . . 109.9 ?
    H14A C14 H14B . . 108.3 ?
    C10 C15 N1 . . 109.86(11) ?
    C10 C15 C14 . . 125.73(12) ?
    N1 C15 C14 . . 124.41(12) ?
    C21 C16 C17 . . 119.28(12) ?
    C21 C16 C9 . . 120.10(11) ?
    C17 C16 C9 . . 120.54(11) ?
    C16 C17 C18 . . 120.07(14) ?
    C16 C17 H17 . . 120 ?
    C18 C17 H17 . . 120 ?
    C19 C18 C17 . . 120.21(13) ?
    C19 C18 H18 . . 119.9 ?
    C17 C18 H18 . . 119.9 ?
    C18 C19 C20 . . 120.09(13) ?
    C18 C19 H19 . . 120 ?
    C20 C19 H19 . . 120 ?
    C19 C20 C21 . . 119.60(14) ?
    C19 C20 H20 . . 120.2 ?
    C21 C20 H20 . . 120.2 ?
    C16 C21 C20 . . 120.74(13) ?
    C16 C21 H21 . . 119.6 ?
    C20 C21 H21 . . 119.6 ?
    C1 N1 C15 . . 128.95(11) ?
    C1 N1 N2 . . 123.12(11) ?
    C15 N1 N2 . . 107.56(10) ?
    C8 N2 N1 . . 124.10(11) ?
    C8 N2 C9 . . 124.87(11) ?
    N1 N2 C9 . . 110.79(9) ?
loop_
    _geom_hbond_atom_site_label_D
    _geom_hbond_atom_site_label_H
    _geom_hbond_atom_site_label_A
    _geom_hbond_site_symmetry_A
    _geom_hbond_distance_DH
    _geom_hbond_distance_HA
    _geom_hbond_distance_DA
    _geom_hbond_angle_DHA
    _geom_hbond_publ_flag
    C5 H5 O2 2_645 0.93 2.59 3.488(2) 163 yes
    C9 H9 O3 3_665 0.98 2.54 3.501(2) 165 yes
    C18 H18 Cg3 2_755 0.93 2.68 3.552(2) 156 yes
_iucr_refine_instructions_details
;
TITL import in P 21/c
CELL  0.71073   8.9028  11.4507  17.0274   90.000  104.618   90.000
ZERR     4.00   0.0002   0.0003   0.0004    0.000    0.001    0.000
LATT   1
SYMM  - X, 1/2 + Y, 1/2 - Z
SFAC  C    H    N    O
UNIT  84   64   8    12
MERG   2
OMIT    -2   1   2
OMIT     0   5   6
OMIT     0   1   1
OMIT     1   0   0
OMIT     1   1   0
OMIT    -1   0   2
OMIT     0   0   2
FMAP   2
PLAN   30
ACTA    50.00
BOND
BOND   $H
L.S.   7
WGHT    0.111500    0.005800
FVAR       1.00157
C1    1    0.750690    0.023948    0.007637    11.00000    0.04648    0.03018 =
         0.03534    0.00026    0.01052    0.00086
C2    1    0.686762   -0.050245    0.061793    11.00000    0.03776    0.02909 =
         0.03501    0.00336    0.00311   -0.00022
C3    1    0.693095   -0.171168    0.053473    11.00000    0.05092    0.03332 =
         0.04764    0.00097    0.00551    0.00045
AFIX  43
H3    2    0.735335   -0.203071    0.013592    11.00000   -1.20000
AFIX   0
C4    1    0.637079   -0.243401    0.104053    11.00000    0.05624    0.03188 =
         0.06298    0.00725    0.00636   -0.00350
AFIX  43
H4    2    0.642198   -0.324015    0.098611    11.00000   -1.20000
AFIX   0
C5    1    0.572845   -0.195957    0.163276    11.00000    0.05060    0.04522 =
         0.05991    0.01662    0.01092   -0.00925
AFIX  43
H5    2    0.535886   -0.245016    0.197707    11.00000   -1.20000
AFIX   0
C6    1    0.563600   -0.076586    0.171279    11.00000    0.04420    0.04521 =
         0.04835    0.00774    0.01387   -0.00451
AFIX  43
H6    2    0.518929   -0.045404    0.210469    11.00000   -1.20000
AFIX   0
C7    1    0.621138   -0.002339    0.120690    11.00000    0.03445    0.03525 =
         0.03587    0.00351    0.00493   -0.00304
C8    1    0.608882    0.125534    0.129752    11.00000    0.03888    0.03710 =
         0.03616    0.00072    0.01199   -0.00315
C9    1    0.665577    0.318910    0.074102    11.00000    0.03609    0.02888 =
         0.03474   -0.00052    0.00932    0.00071
AFIX  13
H9    2    0.557439    0.345411    0.061142    11.00000   -1.20000
AFIX   0
C10   1    0.733055    0.337283    0.002618    11.00000    0.03968    0.03330 =
         0.03140    0.00085    0.00786   -0.00193
C11   1    0.742909    0.447737   -0.037922    11.00000    0.04825    0.03466 =
         0.04375    0.00541    0.01031   -0.00153
C12   1    0.809021    0.438833   -0.111243    11.00000    0.09460    0.05093 =
         0.06601    0.01808    0.04330    0.00391
AFIX  23
H12A  2    0.724230    0.428073   -0.159210    11.00000   -1.20000
H12B  2    0.859852    0.511939   -0.117457    11.00000   -1.20000
AFIX   0
C13   1    0.922967    0.341140   -0.106698    11.00000    0.09164    0.05365 =
         0.07841    0.00090    0.05301   -0.00962
AFIX  23
H13A  2    1.015231    0.358044   -0.063911    11.00000   -1.20000
H13B  2    0.953357    0.337476   -0.157485    11.00000   -1.20000
AFIX   0
C14   1    0.859671    0.222773   -0.090422    11.00000    0.05747    0.04345 =
         0.04490   -0.00262    0.02536   -0.00304
AFIX  23
H14A  2    0.787280    0.194247   -0.139165    11.00000   -1.20000
H14B  2    0.943913    0.166980   -0.074722    11.00000   -1.20000
AFIX   0
C15   1    0.779330    0.235686   -0.023804    11.00000    0.03952    0.03254 =
         0.03247   -0.00035    0.00969   -0.00352
C16   1    0.758706    0.378777    0.150776    11.00000    0.03882    0.03044 =
         0.03069    0.00203    0.01104   -0.00227
C17   1    0.913598    0.351145    0.182887    11.00000    0.04048    0.05318 =
         0.04259   -0.00549    0.01014    0.00319
AFIX  43
H17   2    0.959873    0.292551    0.159288    11.00000   -1.20000
AFIX   0
C18   1    1.000013    0.411007    0.250436    11.00000    0.04230    0.07172 =
         0.04187    0.00017    0.00369   -0.00764
AFIX  43
H18   2    1.103566    0.391568    0.272318    11.00000   -1.20000
AFIX   0
C19   1    0.932829    0.498680    0.284864    11.00000    0.06356    0.04975 =
         0.03475   -0.00307    0.00684   -0.01638
AFIX  43
H19   2    0.991654    0.539819    0.329122    11.00000   -1.20000
AFIX   0
C20   1    0.778094    0.525824    0.253864    11.00000    0.07336    0.03802 =
         0.04171   -0.00520    0.01452    0.00047
AFIX  43
H20   2    0.731886    0.584084    0.277793    11.00000   -1.20000
AFIX   0
C21   1    0.691686    0.465482    0.186597    11.00000    0.04906    0.03538 =
         0.03993    0.00025    0.01150    0.00566
AFIX  43
H21   2    0.587527    0.483899    0.165590    11.00000   -1.20000
AFIX   0
N1    3    0.741740    0.142908    0.020820    11.00000    0.04447    0.03001 =
         0.03413   -0.00154    0.01588   -0.00008
N2    3    0.672350    0.190433    0.079811    11.00000    0.04489    0.02952 =
         0.03622   -0.00205    0.01780   -0.00213
O1    4    0.806988   -0.012803   -0.045897    11.00000    0.08949    0.03952 =
         0.05438   -0.00466    0.03890    0.00255
O2    4    0.548145    0.172846    0.178214    11.00000    0.06699    0.04707 =
         0.06029   -0.00305    0.03937   -0.00305
O3    4    0.693393    0.538471   -0.016676    11.00000    0.07734    0.03563 =
         0.06847    0.00811    0.02622    0.00874
HKLF 4
REM  import in P 21/c
REM R1 =  0.0556 for   3617 Fo > 4sig(Fo)  and  0.0766 for all   4873 data
REM    235 parameters refined using      0 restraints
END
WGHT      0.1129      0.0000
REM Highest difference peak  0.600,  deepest hole -0.278,  1-sigma level  0.051
Q1    1   0.8154  0.3403 -0.1461  11.00000  0.05    0.60
Q2    1   0.7130 -0.0087  0.0413  11.00000  0.05    0.30
Q3    1   0.5998 -0.2046  0.1271  11.00000  0.05    0.27
Q4    1   0.7337  0.2869 -0.0223  11.00000  0.05    0.26
Q5    1   0.6190  0.0582  0.1260  11.00000  0.05    0.26
Q6    1   0.5275  0.2177  0.1744  11.00000  0.05    0.25
Q7    1   0.7000 -0.1059  0.0616  11.00000  0.05    0.24
Q8    1   0.8987  0.4308 -0.0761  11.00000  0.05    0.24
Q9    1   0.6275  0.1589  0.0957  11.00000  0.05    0.24
Q10   1   0.7258  0.3563  0.1152  11.00000  0.05    0.24
Q11   1   0.7209  0.3889 -0.0238  11.00000  0.05    0.23
Q12   1   0.6343 -0.0184  0.0822  11.00000  0.05    0.22
Q13   1   0.8570  0.5213  0.2619  11.00000  0.05    0.22
Q14   1   0.7458  0.0005 -0.0432  11.00000  0.05    0.22
Q15   1   0.8199  0.2273 -0.0632  11.00000  0.05    0.22
Q16   1   0.7433  0.0915  0.0103  11.00000  0.05    0.21
Q17   1   0.7058  0.3374  0.0323  11.00000  0.05    0.21
Q18   1   0.9592  0.4678  0.2527  11.00000  0.05    0.20
Q19   1   0.8391 -0.0032 -0.0127  11.00000  0.05    0.19
Q20   1   0.5764 -0.0512  0.1444  11.00000  0.05    0.19
Q21   1   0.7453  0.5124  0.2141  11.00000  0.05    0.19
Q22   1   0.8167  0.3593  0.1694  11.00000  0.05    0.19
Q23   1   0.5613 -0.1389  0.1662  11.00000  0.05    0.18
Q24   1   0.7221  0.4140  0.1747  11.00000  0.05    0.18
Q25   1   0.9630  0.3847  0.2197  11.00000  0.05    0.18
Q26   1   0.7488  0.1744 -0.0055  11.00000  0.05    0.18
Q27   1   0.8781  0.2711 -0.0913  11.00000  0.05    0.18
Q28   1   0.6769 -0.2014  0.0826  11.00000  0.05    0.17
Q29   1   0.6696  0.2445  0.0822  11.00000  0.05    0.16
Q30   1   0.7525  0.5283 -0.0090  11.00000  0.05    0.16
;
