# Supplementary material for: Crystal structure of 13-phenyl-2,3,4,13-tetra­hydro-1H-indazolo[1,2-b]phthalazine-1,6,11-trione
Source: Acta Crystallogr E Crystallogr Commun. 2015 Dec 12;71(Pt 12):o1036–7. doi: 10.1107/S2056989015023452 (PMC4719966; doi:10.1107/S2056989015023452)
Supplement: Supplementary file 2 [file e-71-o1036-Isup2.hkl]

#
# h,k,l, Fc-squared, Fo-squared, sigma(Fo-squared) and status flag
#
data_I
_shelx_title ' import in P 21/c'
_shelx_refln_list_code          4
_shelx_F_calc_maximum      138.95
_exptl_crystal_F_000       720.00
_reflns_d_resolution_high  0.6988
 
loop_
 _symmetry_equiv_pos_as_xyz
 'x, y, z'
 '-x, y+1/2, -z+1/2'
 '-x, -y, -z'
 'x, -y-1/2, z-1/2'
 
_cell_length_a     8.9028
_cell_length_b    11.4507
_cell_length_c    17.0274
_cell_angle_alpha  90.000
_cell_angle_beta  104.618
_cell_angle_gamma  90.000
 
_shelx_F_squared_multiplier     1.000
 
loop_
 _refln_index_h
 _refln_index_k
 _refln_index_l
 _refln_F_squared_calc
 _refln_F_squared_meas
 _refln_F_squared_sigma
 _refln_observed_status
   3   0   0     4868.61     4877.67     59.81 o
   4   0   0     1259.33     1430.50     19.94 o
   5   0   0       45.68       45.86      1.00 o
   6   0   0      365.54      397.75      8.97 o
   7   0   0        4.22        6.98      1.00 o
   8   0   0       10.05       11.96      1.99 o
   9   0   0       90.06       78.75      4.98 o
  10   0   0        4.89        4.98      1.99 o
  11   0   0        0.65        0.00      1.99 o
  12   0   0       24.82       24.92      3.99 o
   2   1   0     2254.20     2232.98     17.94 o
   3   1   0      310.71      371.83      2.99 o
   4   1   0       77.51       80.75      1.99 o
   5   1   0      477.75      511.39      5.98 o
   6   1   0        0.18        0.00      1.00 o
   7   1   0       81.55       79.75      1.99 o
   8   1   0       67.71       65.79      1.00 o
   9   1   0       51.86       53.83      1.99 o
  10   1   0        0.02        1.00      1.00 o
  11   1   0       14.92       19.94      1.99 o
  12   1   0        3.45        0.00      3.99 o
   0   2   0     3101.78     2292.79     31.90 o
   1   2   0      875.11      833.38     40.87 o
   2   2   0     2781.67     2800.20     21.93 o
   3   2   0       31.18       50.84      1.99 o
   4   2   0      872.26      939.05     11.96 o
   5   2   0       72.81       76.76      1.99 o
   6   2   0        7.04        8.97      1.00 o
   7   2   0        2.87        1.99      1.00 o
   8   2   0        1.07        0.00      1.00 o
   9   2   0       43.83       38.88      2.99 o
  10   2   0       23.29       21.93      1.99 o
  11   2   0        1.75        0.00      1.00 o
  12   2   0        0.75        0.00      1.99 o
   1   3   0       62.73       54.83      1.99 o
   2   3   0      157.84      126.60      1.00 o
   3   3   0       34.72       25.92      1.00 o
   4   3   0        0.00        1.00      1.00 o
   5   3   0      159.69      183.42      2.99 o
   6   3   0      136.11      151.52      2.99 o
   7   3   0      381.31      436.63      7.97 o
   8   3   0       28.64       33.89      2.99 o
   9   3   0       40.09       39.87      1.99 o
  10   3   0       69.31       76.76      4.98 o
  11   3   0        2.19        1.00      1.00 o
  12   3   0        2.21        0.00      1.99 o
   0   4   0     1892.48     2091.43     32.90 o
   1   4   0       19.09       19.94      1.00 o
   2   4   0     1927.48     1928.94     27.91 o
   3   4   0       73.28       89.72      4.98 o
   4   4   0      243.77      260.18      4.98 o
   5   4   0      104.93      109.66      2.99 o
   6   4   0      282.88      294.08      4.98 o
   7   4   0      136.39      139.56      2.99 o
   8   4   0       18.17       15.95      1.00 o
   9   4   0        0.05        0.00      1.00 o
  10   4   0        0.00        0.00      1.00 o
  11   4   0       14.33       14.95      1.99 o
   1   5   0     2677.45     3085.30     44.86 o
   2   5   0     1287.55     1393.62     13.96 o
   3   5   0      641.31      606.10      8.97 o
   4   5   0      244.88      244.23      2.99 o
   5   5   0      100.82       89.72      2.99 o
   6   5   0       19.72       18.94      1.00 o
   7   5   0        3.52        1.99      1.00 o
   8   5   0       30.80       30.90      1.99 o
   9   5   0        2.70        2.99      1.00 o
  10   5   0       12.84       13.96      1.99 o
  11   5   0        6.34       13.96      1.99 o
   0   6   0     5502.60     6311.17    108.66 o
   1   6   0       70.23      101.68      3.99 o
   2   6   0      220.59      294.08      3.99 o
   3   6   0      184.32      185.42      7.97 o
   4   6   0        0.11        1.00      1.00 o
   5   6   0      411.45      430.65      8.97 o
   6   6   0       98.28       92.71      2.99 o
   7   6   0       28.58       32.90      1.99 o
   8   6   0       49.81       54.83      1.99 o
   9   6   0       18.62       20.93      2.99 o
  10   6   0        1.65        2.99      1.00 o
  11   6   0        1.67        3.99      2.99 o
   1   7   0        0.86        1.99      1.00 o
   2   7   0      116.56      120.62      2.99 o
   3   7   0      202.22      192.40      5.98 o
   4   7   0      160.72      167.47      4.98 o
   5   7   0        7.74        8.97      1.00 o
   6   7   0       23.22       19.94      2.99 o
   7   7   0        7.49        7.97      1.00 o
   8   7   0        5.88        5.98      1.99 o
   9   7   0       34.27       34.89      1.99 o
  10   7   0        8.48       10.97      1.99 o
  11   7   0       22.19       16.95      3.99 o
   0   8   0       35.28       28.91      1.99 o
   1   8   0      433.56      431.64     13.96 o
   2   8   0        7.97        8.97      1.00 o
   3   8   0      181.17      181.43      6.98 o
   4   8   0       31.17       25.92      2.99 o
   5   8   0      418.15      425.66     11.96 o
   6   8   0      245.15      238.25      7.97 o
   7   8   0      230.31      246.23      8.97 o
   8   8   0      273.04      298.06      6.98 o
   9   8   0       79.54       90.71      3.99 o
  10   8   0        0.05        1.00      1.99 o
   1   9   0        6.74       10.97      1.00 o
   2   9   0       28.02       23.92      1.99 o
   3   9   0        0.00        0.00      1.99 o
   4   9   0       52.38       42.87      2.99 o
   5   9   0      600.47      597.12     14.95 o
   6   9   0       22.18       19.94      2.99 o
   7   9   0      212.24      215.32      8.97 o
   8   9   0       46.00       53.83      2.99 o
   9   9   0        0.04        1.99      1.99 o
  10   9   0        0.93        0.00      2.99 o
   0  10   0      258.14      267.16      7.97 o
   1  10   0        0.00        0.00      1.00 o
   2  10   0      387.33      376.82     11.96 o
   3  10   0       19.18       12.96      1.99 o
   4  10   0      129.07      134.58      5.98 o
   5  10   0      173.15      172.46      6.98 o
   6  10   0       27.83       25.92      2.99 o
   7  10   0        2.54        1.99      2.99 o
   8  10   0        0.13        1.00      1.99 o
   9  10   0        1.05        0.00      1.99 o
   1  11   0       16.29       29.91      3.99 o
   2  11   0      207.43      179.44      4.98 o
   3  11   0        2.84        4.98      1.99 o
   4  11   0       52.45       52.83      3.99 o
   5  11   0       57.37       67.79      4.98 o
   6  11   0        2.37        4.98      2.99 o
   7  11   0        2.77        0.00      2.99 o
   8  11   0        1.06        0.00      1.99 o
   9  11   0        2.87        5.98      2.99 o
   0  12   0       15.16       22.93      2.99 o
   1  12   0        1.69        2.99      1.99 o
   2  12   0      135.96      127.60      3.99 o
   3  12   0        1.63        0.00      1.99 o
   4  12   0       12.07        7.97      2.99 o
   5  12   0        8.77        3.99      2.99 o
   6  12   0        0.14        0.00      1.99 o
   7  12   0       10.52       10.97      2.99 o
   8  12   0        0.54        0.00      2.99 o
   1  13   0       46.33       41.87      2.99 o
   2  13   0       19.50       23.92      2.99 o
   3  13   0        2.95        4.98      2.99 o
   4  13   0       17.97       15.95      2.99 o
   5  13   0        6.32        5.98      2.99 o
   6  13   0       23.08       32.90      4.98 o
   7  13   0       17.32       19.94      3.99 o
   0  14   0       56.51       56.82      4.98 o
   1  14   0       61.70       49.84      2.99 o
   2  14   0       75.87       91.71      5.98 o
   3  14   0       94.24       96.70      5.98 o
   4  14   0        8.78       12.96      2.99 o
   5  14   0       31.86       36.88      4.98 o
   6  14   0       41.41       56.82      5.98 o
   1  15   0        2.62        1.99      1.99 o
   2  15   0        3.68        3.99      1.99 o
   3  15   0        0.56        0.00      2.99 o
   4  15   0       27.10       37.88      4.98 o
   0  16   0       17.67        5.98      2.99 o
   1  16   0       29.02       29.91      2.99 o
   2  16   0        0.73        0.00      2.99 o
 -12   1   1       10.29       14.95      2.99 o
 -11   1   1        9.05        9.97      1.00 o
 -10   1   1        5.04        6.98      1.00 o
  -9   1   1        3.94        4.98      1.00 o
  -8   1   1       29.72       19.94      1.00 o
  -7   1   1        4.17        3.99      1.00 o
  -6   1   1       43.18       36.88      2.99 o
  -5   1   1      777.96      869.27      8.97 o
  -4   1   1      283.87      283.11      2.99 o
  -3   1   1     2194.57     2291.80     20.93 o
  -2   1   1     4033.03     4373.26     36.88 o
   1   1   1     1670.82     1095.56     35.89 o
   2   1   1     2577.89     2694.53     21.93 o
   3   1   1      455.23      518.37      4.98 o
   4   1   1     1004.23     1216.18      9.97 o
   5   1   1      187.57      165.48      1.99 o
   6   1   1       54.68       48.85      1.00 o
   7   1   1        1.31        1.00      1.00 o
   8   1   1       34.18       31.90      1.00 o
   9   1   1        1.61        0.00      1.00 o
  10   1   1        0.00        0.00      1.00 o
  11   1   1        0.03        0.00      1.00 o
  12   1   1        0.06        0.00      1.99 o
 -12   2   1       22.09       25.92      2.99 o
 -11   2   1        4.41        4.98      1.00 o
 -10   2   1        3.41        1.99      1.00 o
  -9   2   1        6.77        2.99      1.99 o
  -8   2   1       13.83       11.96      1.00 o
  -7   2   1      105.81      135.57      2.99 o
  -6   2   1       17.27       28.91      1.00 o
  -5   2   1        4.10        1.99      1.00 o
  -4   2   1      341.30      401.74      4.98 o
  -3   2   1      180.25      195.39      3.99 o
  -2   2   1      362.53      381.80      4.98 o
  -1   2   1     3568.93     3664.48     86.73 o
   0   2   1     1009.53      876.25     92.71 o
   1   2   1      282.42      288.09      2.99 o
   2   2   1        2.31        1.99      0.10 o
   3   2   1      447.84      548.28      4.98 o
   4   2   1       32.22       22.93      1.00 o
   5   2   1      142.21      171.46      1.99 o
   6   2   1       25.83       26.92      1.00 o
   7   2   1        4.36        5.98      1.00 o
   8   2   1        0.86        1.00      1.00 o
   9   2   1      133.68      147.54      2.99 o
  10   2   1        0.19        0.00      1.00 o
  11   2   1        7.77        7.97      1.00 o
  12   2   1        4.41        2.99      1.99 o
 -12   3   1        0.37        0.00      2.99 o
 -11   3   1       13.68       16.95      1.99 o
 -10   3   1        0.02        1.00      1.00 o
  -9   3   1       46.79       52.83      1.99 o
  -8   3   1       44.24       40.87      1.99 o
  -7   3   1       19.08       14.95      1.99 o
  -6   3   1      124.30      135.57      2.99 o
  -5   3   1      951.58      947.02      9.97 o
  -4   3   1       88.89       97.69      1.99 o
  -3   3   1       32.98       23.92      1.00 o
  -2   3   1       37.84       60.81      1.00 o
  -1   3   1     5059.68     5266.45     43.86 o
   0   3   1       36.04       29.91      1.00 o
   1   3   1      299.16      247.22      2.99 o
   2   3   1      765.13      676.87      5.98 o
   3   3   1      787.62      772.57      6.98 o
   4   3   1       26.78       33.89      1.00 o
   5   3   1       25.40       26.92      1.00 o
   6   3   1        1.63        1.00      1.00 o
   7   3   1      487.62      489.46      6.98 o
   8   3   1        7.79        4.98      1.00 o
   9   3   1       10.09        4.98      1.00 o
  10   3   1       18.73       15.95      1.99 o
  11   3   1        5.73        4.98      1.00 o
 -12   4   1        3.65        1.99      1.99 o
 -11   4   1        1.03        2.99      1.00 o
 -10   4   1        6.96        8.97      1.00 o
  -9   4   1       20.32       17.94      1.99 o
  -8   4   1       33.35       36.88      2.99 o
  -7   4   1      148.18      152.52      2.99 o
  -6   4   1       93.69       96.70      1.99 o
  -5   4   1       85.49       79.75      2.99 o
  -4   4   1      302.35      263.17      4.98 o
  -3   4   1      146.35      156.51      1.99 o
  -2   4   1     2049.53     2096.41     22.93 o
  -1   4   1       50.24       70.78      1.00 o
   0   4   1      150.32      191.40      2.99 o
   1   4   1     1487.44     1438.48     15.95 o
   2   4   1      426.85      388.78     10.97 o
   3   4   1      581.83      568.21     13.96 o
   4   4   1      913.89      993.88     10.97 o
   5   4   1       25.98       28.91      1.00 o
   6   4   1       31.72       36.88      1.99 o
   7   4   1       16.77       20.93      1.99 o
   8   4   1        0.95        1.00      1.00 o
   9   4   1        4.23        1.99      1.00 o
  10   4   1        3.69        1.99      1.00 o
  11   4   1        0.02        1.00      1.99 o
 -11   5   1        0.95        0.00      1.99 o
 -10   5   1        0.10        0.00      1.00 o
  -9   5   1        1.32        0.00      1.99 o
  -8   5   1        3.22        3.99      1.00 o
  -7   5   1        3.59        1.99      1.00 o
  -6   5   1       21.32       14.95      1.00 o
  -5   5   1       69.15       63.80      1.99 o
  -4   5   1       53.16       54.83      1.00 o
  -3   5   1      385.76      373.83      5.98 o
  -2   5   1        8.98       11.96      1.00 o
  -1   5   1      164.49      124.61      2.99 o
   0   5   1     2698.12     2979.64     37.88 o
   1   5   1       27.53       15.95      1.00 o
   2   5   1     2269.42     2328.68     37.88 o
   3   5   1      208.65      178.44      3.99 o
   4   5   1        0.04        0.00      0.10 o
   5   5   1      114.49      114.64      2.99 o
   6   5   1       19.45       19.94      1.00 o
   7   5   1       33.11       24.92      1.99 o
   8   5   1        0.39        0.00      1.00 o
   9   5   1       20.29       18.94      1.99 o
  10   5   1        0.79        0.00      1.00 o
  11   5   1        2.66        1.99      1.99 o
 -11   6   1        1.83        0.00      2.99 o
 -10   6   1        0.05        1.99      1.00 o
  -9   6   1       26.38       25.92      1.99 o
  -8   6   1        0.57        0.00      1.00 o
  -7   6   1       71.53       74.77      2.99 o
  -6   6   1       60.47       58.82      2.99 o
  -5   6   1        5.23        5.98      1.00 o
  -4   6   1      536.17      514.38     10.97 o
  -3   6   1      229.84      267.16      4.98 o
  -2   6   1        6.30        7.97      1.00 o
  -1   6   1      256.64      268.16      6.98 o
   0   6   1       34.02       39.87      1.99 o
   1   6   1      688.46      804.47     10.97 o
   2   6   1      573.83      615.07      6.98 o
   3   6   1      147.40      151.52      2.99 o
   4   6   1       86.42       85.73      2.99 o
   5   6   1       14.01       10.97      1.99 o
   6   6   1        2.78        2.99      1.00 o
   7   6   1       60.92       66.79      1.99 o
   8   6   1       77.25       86.73      2.99 o
   9   6   1        0.33        0.00      1.00 o
  10   6   1       14.49       13.96      1.99 o
  11   6   1        7.05       11.96      3.99 o
 -11   7   1        1.88        0.00      2.99 o
 -10   7   1        2.28        3.99      1.00 o
  -9   7   1      138.59      144.55      4.98 o
  -8   7   1        2.21        3.99      1.00 o
  -7   7   1        0.78        1.00      1.00 o
  -6   7   1       20.20       24.92      2.99 o
  -5   7   1      483.42      456.57     11.96 o
  -4   7   1       65.80       65.79      3.99 o
  -3   7   1        6.67        3.99      1.99 o
  -2   7   1      110.70      104.67      3.99 o
  -1   7   1      139.99      166.48      3.99 o
   0   7   1       36.69       32.90      1.99 o
   1   7   1      270.04      266.16      4.98 o
   2   7   1      476.29      497.44      7.97 o
   3   7   1        1.58        3.99      1.00 o
   4   7   1       73.82       62.80      3.99 o
   5   7   1        5.67        9.97      1.00 o
   6   7   1        3.66        1.99      1.99 o
   7   7   1       22.51       15.95      1.99 o
   8   7   1      103.42      114.64      2.99 o
   9   7   1        2.44        1.00      1.00 o
  10   7   1        4.52        1.99      3.99 o
  11   7   1       33.82       34.89      4.98 o
 -10   8   1        5.82        2.99      1.99 o
  -9   8   1       37.36       41.87      2.99 o
  -8   8   1       38.43       41.87      3.99 o
  -7   8   1        1.48        6.98      2.99 o
  -6   8   1       20.26       21.93      2.99 o
  -5   8   1      501.56      554.26     12.96 o
  -4   8   1        3.15        4.98      1.99 o
  -3   8   1      167.29      162.49      3.99 o
  -2   8   1       26.50       27.91      1.99 o
  -1   8   1       86.21       73.77      3.99 o
   0   8   1      282.64      273.14      4.98 o
   1   8   1      190.19      191.40      3.99 o
   2   8   1      432.80      411.71      6.98 o
   3   8   1      146.55      151.52      5.98 o
   4   8   1      113.56      112.65      4.98 o
   5   8   1       53.29       64.80      3.99 o
   6   8   1       25.57       22.93      2.99 o
   7   8   1       47.03       53.83      2.99 o
   8   8   1        7.11        6.98      1.99 o
   9   8   1        0.54        3.99      1.99 o
  10   8   1        1.62        4.98      4.98 o
 -10   9   1        0.25        0.00      2.99 o
  -9   9   1       16.99       15.95      1.99 o
  -8   9   1       23.13       20.93      1.99 o
  -7   9   1        0.02        3.99      2.99 o
  -6   9   1      124.96      141.56      5.98 o
  -5   9   1      378.71      394.76     10.97 o
  -4   9   1       59.72       66.79      3.99 o
  -3   9   1       65.38       67.79      3.99 o
  -2   9   1       14.39       14.95      1.00 o
  -1   9   1      350.59      351.89      5.98 o
   0   9   1      904.30      937.06     13.96 o
   1   9   1       19.68       18.94      1.99 o
   2   9   1      562.95      598.12      9.97 o
   3   9   1        0.02        0.00      1.99 o
   4   9   1        0.25        0.00      1.99 o
   5   9   1       11.47       15.95      2.99 o
   6   9   1        0.31        1.00      1.99 o
   7   9   1       70.95       87.72      5.98 o
   8   9   1       63.78       56.82      2.99 o
   9   9   1       12.90       14.95      4.98 o
  10   9   1        7.46        6.98      3.99 o
  -9  10   1        3.64        6.98      2.99 o
  -8  10   1        3.66        3.99      1.99 o
  -7  10   1        3.75        5.98      2.99 o
  -6  10   1       19.42       23.92      2.99 o
  -5  10   1       98.16      116.63      5.98 o
  -4  10   1       16.66       19.94      2.99 o
  -3  10   1       33.21       32.90      1.99 o
  -2  10   1        2.55        1.00      1.00 o
  -1  10   1      352.46      337.94      6.98 o
   0  10   1       15.36       22.93      1.99 o
   1  10   1      395.75      348.90      6.98 o
   2  10   1       41.95       27.91      2.99 o
   3  10   1       59.27       55.82      3.99 o
   4  10   1       38.51       34.89      3.99 o
   5  10   1        5.56        7.97      1.99 o
   6  10   1        5.20        2.99      1.99 o
   7  10   1       11.26       11.96      2.99 o
   8  10   1        3.55        0.00      1.99 o
   9  10   1        0.04        0.00      1.99 o
  -9  11   1        0.86        0.00      2.99 o
  -8  11   1        6.14        3.99      2.99 o
  -7  11   1        0.51        4.98      2.99 o
  -6  11   1       14.54       11.96      2.99 o
  -5  11   1       20.19       19.94      2.99 o
  -4  11   1       26.20       30.90      3.99 o
  -3  11   1        1.30        0.00      1.00 o
  -2  11   1       16.97        8.97      1.99 o
  -1  11   1       43.22       29.91      1.99 o
   0  11   1       31.00       36.88      1.99 o
   1  11   1        0.84        2.99      1.00 o
   2  11   1        5.61        7.97      1.99 o
   3  11   1       12.94        4.98      1.99 o
   4  11   1        9.82        6.98      1.99 o
   5  11   1        0.02        3.99      1.99 o
   6  11   1       13.95        7.97      2.99 o
   7  11   1        4.22        2.99      2.99 o
   8  11   1       14.82       12.96      2.99 o
  -8  12   1        0.19        0.00      2.99 o
  -7  12   1        4.06        5.98      2.99 o
  -6  12   1        4.59        3.99      2.99 o
  -5  12   1        0.03        1.00      1.99 o
  -4  12   1       16.56       16.95      2.99 o
  -3  12   1        4.00        4.98      1.99 o
  -2  12   1       19.16       15.95      1.99 o
  -1  12   1        0.00        0.00      1.00 o
   0  12   1        7.40        2.99      1.00 o
   1  12   1        0.33        0.00      1.00 o
   2  12   1       15.70       11.96      1.99 o
   3  12   1       26.27       26.92      2.99 o
   4  12   1       55.81       52.83      4.98 o
   5  12   1        2.03        1.00      1.99 o
   6  12   1        2.56        4.98      2.99 o
   7  12   1        6.72        4.98      2.99 o
   8  12   1        0.04        0.00      2.99 o
  -7  13   1        0.05        0.00      2.99 o
  -6  13   1        0.75        0.00      2.99 o
  -5  13   1        4.88        3.99      2.99 o
  -4  13   1        9.15        6.98      2.99 o
  -3  13   1       11.05        6.98      1.99 o
  -2  13   1        8.53        6.98      2.99 o
  -1  13   1       13.38       14.95      1.99 o
   0  13   1       72.53       68.78      2.99 o
   1  13   1        3.46        1.99      1.99 o
   2  13   1      111.77      102.68      3.99 o
   3  13   1       28.06       29.91      3.99 o
   4  13   1        0.02        1.00      2.99 o
   5  13   1        9.27        9.97      2.99 o
   6  13   1        0.68        2.99      2.99 o
   7  13   1        4.79        4.98      2.99 o
  -6  14   1        6.53        7.97      2.99 o
  -5  14   1       13.25       12.96      3.99 o
  -4  14   1        0.03        0.00      2.99 o
  -3  14   1       78.48       86.73      5.98 o
  -2  14   1        2.01        1.99      1.99 o
  -1  14   1        2.44        2.99      1.99 o
   0  14   1        0.13        0.00      1.99 o
   1  14   1        3.40        5.98      1.99 o
   2  14   1       25.98       17.94      1.99 o
   3  14   1        3.30        2.99      2.99 o
   4  14   1       43.84       58.82      4.98 o
   5  14   1       19.25       20.93      3.99 o
   6  14   1        4.89        5.98      2.99 o
  -5  15   1        0.29        1.00      2.99 o
  -4  15   1        0.02        0.00      2.99 o
  -3  15   1       34.69       28.91      3.99 o
  -2  15   1       14.59       12.96      1.99 o
  -1  15   1       46.02       51.84      3.99 o
   0  15   1       12.42       13.96      1.99 o
   1  15   1        0.60        0.00      1.99 o
   2  15   1        8.79        8.97      1.99 o
   3  15   1       19.11       24.92      3.99 o
   4  15   1       15.97       17.94      3.99 o
  -2  16   1      102.56       97.69      9.97 o
  -1  16   1       36.78       37.88      2.99 o
   0  16   1        2.94        1.00      1.99 o
   1  16   1       25.59       16.95      3.99 o
   2  16   1        0.70        0.00      1.99 o
 -12   0   2        6.24        1.99      2.99 o
 -11   0   2        4.38        6.98      1.99 o
 -10   0   2       79.42       78.75      3.99 o
  -9   0   2        8.18        7.97      2.99 o
  -8   0   2      139.91      130.59      3.99 o
  -7   0   2        1.17        0.00      1.00 o
  -6   0   2      264.05      278.13      4.98 o
  -5   0   2      635.04      745.66     10.97 o
  -4   0   2       27.17       13.96      1.00 o
  -3   0   2      273.41      288.09     14.95 o
  -2   0   2       24.05       17.94      1.00 o
   1   0   2     3126.60     1921.96     27.91 o
   3   0   2     5631.73     6163.63     82.74 o
   4   0   2     1154.36     1407.58     19.94 o
   5   0   2      468.24      460.55      6.98 o
   6   0   2        6.56       12.96      1.99 o
   7   0   2        0.69        0.00      1.00 o
   8   0   2        0.10        0.00      1.00 o
   9   0   2       38.02       36.88      3.99 o
  10   0   2        3.82        1.00      1.99 o
  11   0   2       15.84       10.97      1.99 o
  12   0   2        0.59        0.00      2.99 o
 -12   1   2       22.69       25.92      2.99 o
 -11   1   2       18.51       22.93      1.99 o
 -10   1   2        8.60       10.97      1.00 o
  -9   1   2       83.52       86.73      1.99 o
  -8   1   2        1.77        2.99      1.00 o
  -7   1   2      232.20      266.16      4.98 o
  -6   1   2       20.89       14.95      1.00 o
  -5   1   2        7.86        5.98      1.99 o
  -4   1   2        8.87       11.96      1.00 o
  -3   1   2      198.92      229.28      2.99 o
  -1   1   2      720.89      243.24      4.98 o
   1   1   2     6027.51     5791.80     75.76 o
   2   1   2      117.28       87.72      1.99 o
   3   1   2     1967.58     2202.08     15.95 o
   4   1   2      357.52      445.60      5.98 o
   5   1   2      329.12      368.84      2.99 o
   6   1   2        8.85        7.97      1.00 o
   7   1   2        3.92        5.98      1.00 o
   8   1   2        0.45        1.00      1.00 o
   9   1   2       13.01       10.97      1.00 o
  10   1   2        6.61        7.97      1.00 o
  11   1   2       11.93        8.97      1.00 o
  12   1   2        1.74        0.00      1.99 o
 -12   2   2       15.11       14.95      2.99 o
 -11   2   2        4.24        2.99      1.00 o
 -10   2   2        0.01        0.00      1.00 o
  -9   2   2       36.68       39.87      1.99 o
  -8   2   2       61.81       67.79      1.99 o
  -7   2   2      265.53      283.11      3.99 o
  -6   2   2        1.42        1.00      1.00 o
  -5   2   2        2.24        2.99      1.00 o
  -4   2   2        0.41        0.00      1.00 o
  -3   2   2      513.90      484.48      3.99 o
  -2   2   2      672.44      656.94      5.98 o
  -1   2   2      112.87       77.76      0.10 o
   0   2   2      893.32      796.50     14.95 o
   1   2   2     3493.03     3331.53     33.89 o
   2   2   2       23.00       21.93      1.00 o
   3   2   2      197.14      208.35      1.99 o
   4   2   2        1.36        1.00      0.10 o
   5   2   2       23.48       27.91      1.00 o
   6   2   2       25.72       28.91      1.00 o
   7   2   2        1.30        1.99      1.00 o
   8   2   2       31.72       35.89      1.99 o
   9   2   2        8.43        7.97      1.00 o
  10   2   2        1.33        1.99      1.00 o
  11   2   2       29.14       28.91      1.99 o
 -12   3   2       10.83        8.97      2.99 o
 -11   3   2       17.33       14.95      1.99 o
 -10   3   2       24.52       23.92      1.99 o
  -9   3   2       13.07       11.96      1.00 o
  -8   3   2      217.05      234.26      3.99 o
  -7   3   2      220.46      255.20      3.99 o
  -6   3   2       40.79       48.85      1.99 o
  -5   3   2      674.81      737.68      6.98 o
  -4   3   2      771.52      843.35      9.97 o
  -3   3   2        1.94        3.99      1.00 o
  -2   3   2        9.41        6.98      1.00 o
  -1   3   2      334.78      375.82      4.98 o
   0   3   2      730.61      695.81      4.98 o
   1   3   2      217.78      252.21      1.99 o
   2   3   2      187.36      221.30      1.99 o
   3   3   2        8.19        6.98      1.00 o
   4   3   2        6.48        9.97      1.00 o
   5   3   2       58.57       44.86      1.00 o
   6   3   2       50.63       48.85      1.99 o
   7   3   2       49.20       63.80      1.99 o
   8   3   2       40.23       42.87      1.99 o
   9   3   2       86.52      104.67      2.99 o
  10   3   2       21.69       20.93      1.99 o
  11   3   2        3.59        1.99      1.00 o
 -12   4   2        1.15        0.00      1.99 o
 -11   4   2        9.98        7.97      1.99 o
 -10   4   2       17.42       14.95      1.99 o
  -9   4   2       46.31       53.83      1.99 o
  -8   4   2        2.86        1.99      1.00 o
  -7   4   2       36.84       43.86      1.99 o
  -6   4   2        7.13        6.98      1.00 o
  -5   4   2      880.46      986.90     13.96 o
  -4   4   2      455.02      490.46      8.97 o
  -3   4   2      604.78      647.96      8.97 o
  -2   4   2      398.75      482.48      5.98 o
  -1   4   2     1287.60     1439.48     28.91 o
   0   4   2      970.95     1014.81     11.96 o
   1   4   2      629.94      620.05      8.97 o
   2   4   2     1571.66     1724.58     24.92 o
   3   4   2        0.92        1.00      0.10 o
   4   4   2      175.67      175.45      2.99 o
   5   4   2        5.53        4.98      1.00 o
   6   4   2       82.00       92.71      1.99 o
   7   4   2        2.64        1.00      1.00 o
   8   4   2        9.04        8.97      1.00 o
   9   4   2       47.97       45.86      1.99 o
  10   4   2        0.80        1.99      1.00 o
  11   4   2        4.06        7.97      1.99 o
 -11   5   2        1.09        1.00      1.99 o
 -10   5   2       27.78       26.92      1.99 o
  -9   5   2        0.95        0.00      1.00 o
  -8   5   2      160.89      190.40      3.99 o
  -7   5   2       37.66       40.87      1.99 o
  -6   5   2      166.85      178.44      4.98 o
  -5   5   2       38.05       31.90      1.99 o
  -4   5   2      734.61      798.49      7.97 o
  -3   5   2      388.63      405.72      3.99 o
  -2   5   2     1542.60     1737.54     16.95 o
  -1   5   2      332.40      338.93      4.98 o
   0   5   2     3603.72     3901.74     45.86 o
   1   5   2     1645.07     1673.74     23.92 o
   2   5   2      216.56      268.16      4.98 o
   3   5   2       21.11       27.91      1.99 o
   4   5   2     1195.31     1312.87     16.95 o
   5   5   2      401.75      400.74      7.97 o
   6   5   2       13.03       14.95      1.00 o
   7   5   2      128.41      127.60      2.99 o
   8   5   2       10.40        8.97      1.99 o
   9   5   2       13.93       16.95      1.99 o
  10   5   2        2.96        2.99      1.00 o
  11   5   2        0.03        0.00      1.99 o
 -11   6   2        1.72        1.99      2.99 o
 -10   6   2        3.71        3.99      1.00 o
  -9   6   2        1.16        1.99      1.00 o
  -8   6   2       30.80       29.91      2.99 o
  -7   6   2       73.06       84.73      2.99 o
  -6   6   2      222.99      242.24     10.97 o
  -5   6   2        6.94        3.99      1.00 o
  -4   6   2      162.91      140.56      3.99 o
  -3   6   2      537.72      594.13      9.97 o
  -2   6   2        3.29        1.00      1.00 o
  -1   6   2      602.82      757.62      9.97 o
   0   6   2      510.64      526.35      7.97 o
   1   6   2      339.65      355.88      6.98 o
   2   6   2     1625.09     1825.26     19.94 o
   3   6   2      219.66      302.05      7.97 o
   4   6   2      148.80      182.43      2.99 o
   5   6   2       31.95       35.89      2.99 o
   6   6   2        1.91        1.00      1.00 o
   7   6   2      126.73      127.60      2.99 o
   8   6   2        8.20        6.98      1.00 o
   9   6   2        0.13        0.00      1.99 o
  10   6   2        0.06        1.00      1.00 o
  11   6   2        9.26        5.98      2.99 o
 -11   7   2       24.50       25.92      4.98 o
 -10   7   2       15.75        9.97      1.99 o
  -9   7   2      203.58      231.27      4.98 o
  -8   7   2       19.79       21.93      1.99 o
  -7   7   2      241.68      263.17      4.98 o
  -6   7   2      442.69      445.60      7.97 o
  -5   7   2        0.69        2.99      1.00 o
  -4   7   2      149.63      143.55      4.98 o
  -3   7   2        6.42        6.98      1.00 o
  -2   7   2       20.05       14.95      3.99 o
  -1   7   2      256.48      251.21      6.98 o
   0   7   2      171.60      155.51      2.99 o
   1   7   2       84.47       82.74      2.99 o
   2   7   2       14.06       12.96      1.00 o
   3   7   2      139.13      123.61      4.98 o
   4   7   2        8.28        4.98      1.00 o
   5   7   2      135.77      136.57      5.98 o
   6   7   2       25.45       30.90      2.99 o
   7   7   2       83.87       97.69      6.98 o
   8   7   2        4.48        4.98      1.99 o
   9   7   2        7.79        7.97      1.99 o
  10   7   2        0.42        3.99      1.99 o
 -10   8   2       50.79       43.86      2.99 o
  -9   8   2       32.43       36.88      2.99 o
  -8   8   2        0.78        1.99      1.00 o
  -7   8   2      443.38      463.54     12.96 o
  -6   8   2      427.76      441.61     11.96 o
  -5   8   2      265.55      276.13      7.97 o
  -4   8   2       78.84       71.77      3.99 o
  -3   8   2      295.88      271.15      5.98 o
  -2   8   2       19.31       13.96      1.99 o
  -1   8   2       14.35       11.96      1.99 o
   0   8   2       32.22       37.88      1.99 o
   1   8   2        8.27        9.97      1.00 o
   2   8   2      171.27      179.44      9.97 o
   3   8   2      517.62      511.39     11.96 o
   4   8   2        4.16        2.99      1.99 o
   5   8   2      255.41      254.20      7.97 o
   6   8   2      128.29      136.57      5.98 o
   7   8   2      250.44      259.19      5.98 o
   8   8   2       50.07       55.82      3.99 o
   9   8   2       60.26       57.82      2.99 o
  10   8   2       57.14       60.81      3.99 o
 -10   9   2        0.07        1.99      2.99 o
  -9   9   2       24.92       22.93      1.99 o
  -8   9   2        0.71        1.99      1.99 o
  -7   9   2       26.90       29.91      3.99 o
  -6   9   2       82.33      101.68      4.98 o
  -5   9   2      436.31      435.63     11.96 o
  -4   9   2       15.59       23.92      2.99 o
  -3   9   2      718.37      688.84     11.96 o
  -2   9   2      127.74      117.63      2.99 o
  -1   9   2        0.15        0.00      1.00 o
   0   9   2       74.77       70.78      3.99 o
   1   9   2        0.01        1.00      1.00 o
   2   9   2      149.75      142.55      3.99 o
   3   9   2       39.94       35.89      2.99 o
   4   9   2      207.63      209.34      6.98 o
   5   9   2       69.56       68.78      4.98 o
   6   9   2      222.39      230.28      7.97 o
   7   9   2      272.74      299.06      7.97 o
   8   9   2        2.78        3.99      1.99 o
   9   9   2       53.49       62.80      5.98 o
  -9  10   2        0.16        1.99      2.99 o
  -8  10   2       15.76       12.96      3.99 o
  -7  10   2        4.52        5.98      2.99 o
  -6  10   2       23.11       18.94      2.99 o
  -5  10   2        2.39        2.99      1.99 o
  -4  10   2       72.68       63.80      3.99 o
  -3  10   2      103.01      102.68      3.99 o
  -2  10   2      238.26      194.39      4.98 o
  -1  10   2        8.28        8.97      1.99 o
   0  10   2      406.81      370.83      6.98 o
   1  10   2        7.16        4.98      1.00 o
   2  10   2       39.83       37.88      2.99 o
   3  10   2       40.68       50.84      3.99 o
   4  10   2      292.45      303.05      9.97 o
   5  10   2       11.48        9.97      2.99 o
   6  10   2       95.15       91.71      5.98 o
   7  10   2       40.58       41.87      3.99 o
   8  10   2        3.52        2.99      1.99 o
   9  10   2       10.15        6.98      1.99 o
  -9  11   2        0.08        0.00      2.99 o
  -8  11   2        6.81        1.99      2.99 o
  -7  11   2        8.04        7.97      2.99 o
  -6  11   2        3.06        4.98      2.99 o
  -5  11   2        5.08        4.98      1.99 o
  -4  11   2        1.78        1.99      1.99 o
  -3  11   2      154.10      143.55      3.99 o
  -2  11   2      162.89      138.56      3.99 o
  -1  11   2       38.30       26.92      1.99 o
   0  11   2      371.25      330.96      6.98 o
   1  11   2        3.12        8.97      1.99 o
   2  11   2      119.67      133.58      4.98 o
   3  11   2        0.03        0.00      1.99 o
   4  11   2        0.13        0.00      1.99 o
   5  11   2       13.56       13.96      2.99 o
   6  11   2        0.48        0.00      1.99 o
   7  11   2        9.64       14.95      2.99 o
   8  11   2        5.45        3.99      1.99 o
  -8  12   2        3.01        0.00      2.99 o
  -7  12   2       14.63       14.95      2.99 o
  -6  12   2        6.30        6.98      2.99 o
  -5  12   2       46.05       46.85      4.98 o
  -4  12   2        3.07        2.99      1.99 o
  -3  12   2       37.38       29.91      2.99 o
  -2  12   2        1.25        1.99      1.00 o
  -1  12   2        0.87        1.00      1.00 o
   0  12   2        2.46        1.99      1.00 o
   1  12   2        4.60        5.98      3.99 o
   2  12   2      138.59      153.52      4.98 o
   3  12   2        8.79        6.98      2.99 o
   4  12   2        2.29        0.00      1.99 o
   5  12   2        2.98        1.00      1.99 o
   6  12   2        2.25        3.99      2.99 o
   7  12   2        0.64        1.99      2.99 o
   8  12   2        0.09        0.00      2.99 o
  -7  13   2        1.44        4.98      2.99 o
  -6  13   2       24.20       26.92      3.99 o
  -5  13   2        1.83        1.99      2.99 o
  -4  13   2       13.81       17.94      2.99 o
  -3  13   2       47.39       45.86      2.99 o
  -2  13   2        4.00        2.99      1.99 o
  -1  13   2        0.17        0.00      1.99 o
   0  13   2       10.09       12.96      1.99 o
   1  13   2        0.82        0.00      1.00 o
   2  13   2        7.03        4.98      1.99 o
   3  13   2        1.25        0.00      1.99 o
   4  13   2        0.10        1.00      2.99 o
   5  13   2        9.84        7.97      2.99 o
   6  13   2        2.45        1.00      2.99 o
   7  13   2       12.63        9.97      3.99 o
  -6  14   2       13.25        9.97      3.99 o
  -5  14   2        0.06        0.00      2.99 o
  -4  14   2       40.10       46.85      4.98 o
  -3  14   2       75.22       86.73      3.99 o
  -2  14   2        1.90        0.00      2.99 o
  -1  14   2       65.29       80.75      3.99 o
   0  14   2       16.65       17.94      1.99 o
   1  14   2       35.56       35.89      4.98 o
   2  14   2        5.53        2.99      1.99 o
   3  14   2       15.10       14.95      2.99 o
   4  14   2        3.13        6.98      2.99 o
   5  14   2       42.13       41.87      4.98 o
   6  14   2        0.75        0.00      2.99 o
  -5  15   2        5.82        5.98      2.99 o
  -4  15   2        7.65        8.97      2.99 o
  -3  15   2       18.33       12.96      2.99 o
  -2  15   2       11.26       10.97      1.99 o
  -1  15   2       32.86       33.89      4.98 o
   0  15   2        4.95        2.99      1.99 o
   1  15   2        4.73        4.98      2.99 o
   2  15   2        0.31        0.00      1.99 o
   3  15   2        6.18        3.99      2.99 o
   4  15   2        0.61        1.00      2.99 o
  -2  16   2       31.36       31.90      2.99 o
  -1  16   2       38.09       37.88      5.98 o
   0  16   2        0.01        0.00      1.99 o
   1  16   2       24.58       23.92      2.99 o
   2  16   2       38.96       38.88      4.98 o
 -12   1   3       41.65       51.84      3.99 o
 -11   1   3       24.71       22.93      1.99 o
 -10   1   3       13.13       12.96      1.99 o
  -9   1   3       48.70       51.84      2.99 o
  -8   1   3        0.04        0.00      1.00 o
  -7   1   3       30.47       24.92      1.99 o
  -6   1   3        1.74        1.00      1.00 o
  -5   1   3      109.60      119.62      1.99 o
  -4   1   3      321.23      314.01      2.99 o
  -3   1   3      103.55      125.61      1.99 o
  -2   1   3     1998.22     2124.32     15.95 o
  -1   1   3      908.73      852.32     17.94 o
   0   1   3        3.16        3.99      0.10 o
   1   1   3    19306.22    19795.79    359.87 o
   2   1   3     6564.31     7135.58     53.83 o
   3   1   3      423.06      469.52      3.99 o
   4   1   3     1929.85     2202.08     17.94 o
   5   1   3        1.06        0.00      1.00 o
   6   1   3       19.55       26.92      1.00 o
   7   1   3       80.69       73.77      1.99 o
   8   1   3        3.26        3.99      1.00 o
   9   1   3        0.01        0.00      1.00 o
  10   1   3        0.53        0.00      1.00 o
  11   1   3        0.20        0.00      1.00 o
 -12   2   3        7.62        7.97      1.99 o
 -11   2   3        1.52        2.99      1.00 o
 -10   2   3       41.84       40.87      1.99 o
  -9   2   3       34.76       41.87      1.99 o
  -8   2   3        0.86        1.00      1.00 o
  -7   2   3       68.48       65.79      1.99 o
  -6   2   3       18.71       23.92      1.99 o
  -5   2   3      960.51     1065.65      8.97 o
  -4   2   3      209.85      177.44      1.99 o
  -3   2   3        0.39        0.00      0.10 o
  -2   2   3     3088.00     3200.94     24.92 o
  -1   2   3     5740.38     6056.97     44.86 o
   0   2   3      917.39      850.33      7.97 o
   1   2   3        1.07        1.99      0.10 o
   2   2   3        0.00        0.00      0.10 o
   3   2   3       62.31       54.83      1.00 o
   4   2   3        6.96        4.98      1.00 o
   5   2   3        5.43        3.99      1.00 o
   6   2   3       29.86       33.89      1.00 o
   7   2   3       26.67       18.94      1.00 o
   8   2   3      134.68      127.60      2.99 o
   9   2   3        0.19        1.00      1.00 o
  10   2   3        1.00        0.00      1.00 o
  11   2   3       56.22       64.80      2.99 o
 -12   3   3        0.00        0.00      1.99 o
 -11   3   3        0.12        0.00      1.00 o
 -10   3   3        7.76        7.97      1.99 o
  -9   3   3       13.40       14.95      1.99 o
  -8   3   3       12.29        8.97      1.00 o
  -7   3   3      211.04      230.28      3.99 o
  -6   3   3       16.72       13.96      1.00 o
  -5   3   3      288.59      259.19      3.99 o
  -4   3   3       18.77       25.92      1.00 o
  -3   3   3     1015.99     1031.76      9.97 o
  -2   3   3      186.16      196.38      1.99 o
  -1   3   3     5816.90     6152.66     49.84 o
   0   3   3       15.86       10.97      1.00 o
   1   3   3      799.20      810.45      8.97 o
   2   3   3        4.64        5.98      1.00 o
   3   3   3      605.18      603.10      5.98 o
   4   3   3        0.12        1.99      1.00 o
   5   3   3      244.41      242.24      2.99 o
   6   3   3       65.41       51.84      1.99 o
   7   3   3      118.07      122.61      2.99 o
   8   3   3       28.64       22.93      1.00 o
   9   3   3       22.68       25.92      1.99 o
  10   3   3        0.29        1.00      1.00 o
  11   3   3        1.79        1.99      1.00 o
 -12   4   3        0.40        0.00      1.99 o
 -11   4   3        5.60        4.98      1.99 o
 -10   4   3        1.26        1.00      1.00 o
  -9   4   3        2.07        3.99      1.00 o
  -8   4   3       35.82       36.88      1.99 o
  -7   4   3      310.47      337.94      4.98 o
  -6   4   3      157.47      190.40      2.99 o
  -5   4   3      367.97      417.69      7.97 o
  -4   4   3       43.95       65.79      1.00 o
  -3   4   3      706.66      695.81      7.97 o
  -2   4   3     1123.17     1171.32     10.97 o
  -1   4   3     1467.98     1551.13     14.95 o
   0   4   3      644.32      713.76      7.97 o
   1   4   3      550.40      511.39      5.98 o
   2   4   3     1042.24     1191.26     12.96 o
   3   4   3        1.52        2.99      0.10 o
   4   4   3       37.59       30.90      1.00 o
   5   4   3       58.18       56.82      1.99 o
   6   4   3      304.45      330.96      5.98 o
   7   4   3        4.24        2.99      1.00 o
   8   4   3        7.00        8.97      1.99 o
   9   4   3        0.11        0.00      1.00 o
  10   4   3        1.42        1.99      1.00 o
  11   4   3        1.80        3.99      1.99 o
 -12   5   3        0.17        1.00      2.99 o
 -11   5   3        3.36        1.00      1.99 o
 -10   5   3       18.80       21.93      1.99 o
  -9   5   3        4.94        3.99      1.99 o
  -8   5   3        0.09        0.00      1.00 o
  -7   5   3        0.39        0.00      1.00 o
  -6   5   3       17.05       16.95      1.00 o
  -5   5   3        2.91        1.00      1.00 o
  -4   5   3      620.40      600.11      5.98 o
  -3   5   3       44.83       50.84      1.00 o
  -2   5   3       15.01       14.95      1.00 o
  -1   5   3       33.55       29.91      1.00 o
   0   5   3      122.41      138.56      2.99 o
   1   5   3      346.10      414.70      6.98 o
   2   5   3      722.18      843.35     12.96 o
   3   5   3        0.28        0.00      0.10 o
   4   5   3      385.87      398.75      5.98 o
   5   5   3       41.47       36.88      1.99 o
   6   5   3       35.45       33.89      1.99 o
   7   5   3        0.26        1.99      1.00 o
   8   5   3        9.64        9.97      1.99 o
   9   5   3        0.22        1.00      1.99 o
  10   5   3        3.29        5.98      1.00 o
  11   5   3        0.35        1.00      2.99 o
 -11   6   3       22.75       26.92      3.99 o
 -10   6   3        0.00        0.00      2.99 o
  -9   6   3       45.02       38.88      2.99 o
  -8   6   3        3.82        1.00      1.00 o
  -7   6   3       17.92       10.97      1.00 o
  -6   6   3        0.02        0.00      1.00 o
  -5   6   3       34.04       38.88      1.99 o
  -4   6   3       97.99       99.69      2.99 o
  -3   6   3       17.91       20.93      1.00 o
  -2   6   3      889.63      947.02     10.97 o
  -1   6   3       38.40       28.91      1.00 o
   0   6   3      435.13      439.62      8.97 o
   1   6   3       66.17       55.82      1.99 o
   2   6   3      566.47      607.09     13.96 o
   3   6   3      250.56      266.16      7.97 o
   4   6   3       99.13       95.70      2.99 o
   5   6   3       60.26       52.83      1.99 o
   6   6   3        0.04        0.00      1.00 o
   7   6   3       24.40       22.93      1.99 o
   8   6   3       15.95       11.96      1.00 o
   9   6   3       13.89       14.95      1.99 o
  10   6   3       16.52       19.94      1.99 o
 -11   7   3        0.29        2.99      2.99 o
 -10   7   3        1.03        0.00      1.00 o
  -9   7   3        2.74        3.99      1.00 o
  -8   7   3        2.60        4.98      1.00 o
  -7   7   3      227.48      239.25      5.98 o
  -6   7   3      178.17      194.39      3.99 o
  -5   7   3       55.77       49.84      1.00 o
  -4   7   3       26.28       32.90      2.99 o
  -3   7   3      681.32      696.81     20.93 o
  -2   7   3      259.95      312.02      5.98 o
  -1   7   3        1.77        2.99      1.00 o
   0   7   3      419.81      480.49      6.98 o
   1   7   3        7.16        5.98      1.00 o
   2   7   3        1.91        2.99      1.00 o
   3   7   3       70.05       60.81      3.99 o
   4   7   3      154.69      147.54      4.98 o
   5   7   3        4.03        2.99      1.99 o
   6   7   3       52.57       49.84      2.99 o
   7   7   3        6.57        3.99      1.00 o
   8   7   3        0.44        0.00      1.00 o
   9   7   3       18.07       11.96      1.99 o
  10   7   3       31.48       30.90      2.99 o
 -11   8   3        0.11        0.00      2.99 o
 -10   8   3       20.34       17.94      3.99 o
  -9   8   3       24.05       28.91      1.99 o
  -8   8   3        2.34        1.99      1.00 o
  -7   8   3       20.42       29.91      3.99 o
  -6   8   3      108.17      102.68      4.98 o
  -5   8   3       19.86       13.96      1.00 o
  -4   8   3      237.29      231.27      7.97 o
  -3   8   3      390.49      402.73      6.98 o
  -2   8   3       21.62       28.91      3.99 o
  -1   8   3      174.01      171.46      4.98 o
   0   8   3        4.97        4.98      1.99 o
   1   8   3       31.00       18.94      2.99 o
   2   8   3       31.67       32.90      2.99 o
   3   8   3       79.20       69.78      3.99 o
   4   8   3      451.32      460.55     10.97 o
   5   8   3       18.40       18.94      2.99 o
   6   8   3       26.25       22.93      2.99 o
   7   8   3        0.26        0.00      1.00 o
   8   8   3       15.25       13.96      1.99 o
   9   8   3       10.41       13.96      1.99 o
  10   8   3        0.99        2.99      2.99 o
 -10   9   3        4.26        3.99      2.99 o
  -9   9   3        0.90        0.00      1.99 o
  -8   9   3       11.87       13.96      4.98 o
  -7   9   3       84.43       96.70      5.98 o
  -6   9   3      190.49      185.42      6.98 o
  -5   9   3        6.65        5.98      1.99 o
  -4   9   3      584.19      548.28     13.96 o
  -3   9   3      746.34      755.63     11.96 o
  -2   9   3        3.77        3.99      1.99 o
  -1   9   3      138.28      111.65      5.98 o
   0   9   3      105.84      103.67      4.98 o
   1   9   3      535.94      526.35      8.97 o
   2   9   3      576.81      602.11      9.97 o
   3   9   3       22.83       20.93      1.99 o
   4   9   3      273.77      275.14      8.97 o
   5   9   3        0.18        1.99      1.99 o
   6   9   3        4.45        0.00      1.99 o
   7   9   3        0.69        0.00      1.00 o
   8   9   3        2.02        1.99      1.99 o
   9   9   3       25.99       29.91      2.99 o
 -10  10   3        2.61        0.00      2.99 o
  -9  10   3        2.24        1.99      2.99 o
  -8  10   3       38.65       34.89      3.99 o
  -7  10   3        2.16        0.00      1.99 o
  -6  10   3       16.42       12.96      2.99 o
  -5  10   3       32.02       33.89      2.99 o
  -4  10   3       71.67       75.76      4.98 o
  -3  10   3      171.80      165.48      8.97 o
  -2  10   3       32.04       22.93      3.99 o
  -1  10   3      153.68      150.53      3.99 o
   0  10   3       22.74       29.91      1.99 o
   1  10   3      793.49      773.57     11.96 o
   2  10   3       46.71       54.83      2.99 o
   3  10   3      589.86      562.23     13.96 o
   4  10   3       98.20       98.69      5.98 o
   5  10   3      133.04      139.56      6.98 o
   6  10   3       23.33       26.92      3.99 o
   7  10   3       14.94       16.95      2.99 o
   8  10   3        0.29        0.00      1.99 o
   9  10   3       19.35       19.94      3.99 o
  -9  11   3       18.27       20.93      3.99 o
  -8  11   3        0.30        0.00      2.99 o
  -7  11   3        9.55        9.97      2.99 o
  -6  11   3       34.76       45.86      4.98 o
  -5  11   3        0.01        1.00      1.99 o
  -4  11   3       16.04       16.95      2.99 o
  -3  11   3        6.64        5.98      1.99 o
  -2  11   3       46.94       38.88      5.98 o
  -1  11   3       84.34       72.77      8.97 o
   0  11   3      168.59      140.56      3.99 o
   1  11   3       13.49       16.95      2.99 o
   2  11   3       20.15       18.94      3.99 o
   3  11   3       56.19       57.82      4.98 o
   4  11   3       18.04       15.95      2.99 o
   5  11   3        0.81        0.00      1.99 o
   6  11   3       40.20       36.88      3.99 o
   7  11   3        0.76        2.99      2.99 o
   8  11   3        1.78        0.00      1.99 o
  -8  12   3        4.19        4.98      2.99 o
  -7  12   3        0.30        0.00      2.99 o
  -6  12   3        2.73        1.99      2.99 o
  -5  12   3        0.03        0.00      1.99 o
  -4  12   3        0.11        0.00      1.99 o
  -3  12   3        1.52        1.00      2.99 o
  -2  12   3       20.16       19.94      1.99 o
  -1  12   3        1.58        1.99      1.00 o
   0  12   3        0.00        0.00      1.00 o
   1  12   3        0.90        1.00      1.00 o
   2  12   3       42.15       39.87      2.99 o
   3  12   3       17.17       13.96      2.99 o
   4  12   3       31.74       33.89      3.99 o
   5  12   3        0.01        0.00      2.99 o
   6  12   3       50.67       71.77      5.98 o
   7  12   3        7.05       15.95      3.99 o
  -7  13   3        5.08        7.97      2.99 o
  -6  13   3       11.82       13.96      3.99 o
  -5  13   3        1.91        2.99      2.99 o
  -4  13   3        3.98        3.99      2.99 o
  -3  13   3       71.47       77.76      3.99 o
  -2  13   3        2.09        1.99      1.99 o
  -1  13   3       50.02       56.82      2.99 o
   0  13   3        0.91        1.00      1.99 o
   1  13   3        6.66        4.98      1.99 o
   2  13   3        0.55        0.00      1.99 o
   3  13   3        8.39       10.97      2.99 o
   4  13   3        0.77        1.99      2.99 o
   5  13   3        6.42        8.97      2.99 o
   6  13   3        9.44        6.98      2.99 o
  -6  14   3        7.93       11.96      3.99 o
  -5  14   3        7.19        9.97      2.99 o
  -4  14   3       14.90       20.93      3.99 o
  -3  14   3        1.40        5.98      6.98 o
  -2  14   3       10.86       14.95      1.99 o
  -1  14   3       21.00       23.92      2.99 o
   0  14   3       24.80       22.93      1.99 o
   1  14   3        6.98        4.98      1.99 o
   2  14   3       17.97       14.95      2.99 o
   3  14   3        0.37        3.99      2.99 o
   4  14   3        1.19        0.00      2.99 o
   5  14   3        0.26        0.00      2.99 o
  -5  15   3        3.01        5.98      2.99 o
  -4  15   3       13.66       22.93      3.99 o
  -3  15   3       10.66        9.97      2.99 o
  -2  15   3        2.58        3.99      1.99 o
  -1  15   3        0.04        0.00      1.99 o
   0  15   3        3.22        6.98      1.99 o
   1  15   3        3.52        3.99      1.99 o
   2  15   3        4.49        5.98      2.99 o
   3  15   3        3.13        1.99      2.99 o
   4  15   3        1.29        3.99      2.99 o
  -2  16   3       42.70       61.81      3.99 o
  -1  16   3        2.65        5.98      1.99 o
   0  16   3       50.66       45.86      3.99 o
   1  16   3       24.44       28.91      2.99 o
 -12   0   4       27.74       24.92      3.99 o
 -11   0   4        3.32        2.99      1.99 o
 -10   0   4        2.00        2.99      1.99 o
  -9   0   4        0.08        0.00      1.00 o
  -8   0   4       32.21       27.91      1.99 o
  -7   0   4        8.87        6.98      1.99 o
  -6   0   4      326.35      360.87      6.98 o
  -5   0   4      509.26      542.30     12.96 o
  -4   0   4      343.67      389.78      3.99 o
  -3   0   4     2006.16     2218.03     25.92 o
  -2   0   4      870.41      747.65      4.98 o
  -1   0   4     8024.95     8588.01     70.78 o
   0   0   4       90.57       94.70      1.00 o
   1   0   4      484.32      508.40      3.99 o
   2   0   4    12556.10    13469.67    137.57 o
   3   0   4      424.11      413.70      3.99 o
   4   0   4    16761.97    18151.96    192.40 o
   5   0   4     1923.56     2224.01     23.92 o
   6   0   4        4.87        3.99      1.00 o
   7   0   4      268.49      293.08      3.99 o
   8   0   4        5.72        9.97      1.99 o
   9   0   4        9.91       11.96      2.99 o
  10   0   4        0.43        1.00      1.00 o
  11   0   4        5.14        1.00      1.99 o
 -12   1   4       58.63       69.78      4.98 o
 -11   1   4        8.49        7.97      1.00 o
 -10   1   4       18.61       14.95      1.00 o
  -9   1   4       46.88       53.83      1.99 o
  -8   1   4        2.86        1.00      1.00 o
  -7   1   4       46.60       47.85      1.00 o
  -6   1   4      116.47      114.64      1.99 o
  -5   1   4      474.67      584.16      5.98 o
  -4   1   4      241.87      243.24      2.99 o
  -3   1   4      103.70      106.66      1.99 o
  -2   1   4      706.79      743.66      4.98 o
  -1   1   4     1788.70     1619.91      7.97 o
   0   1   4     2071.68     2063.52     14.95 o
   1   1   4      858.40      853.32      7.97 o
   2   1   4      299.60      306.04      1.99 o
   3   1   4     1254.53     1339.79     11.96 o
   4   1   4       21.41       12.96      1.99 o
   5   1   4       53.73       66.79      1.00 o
   6   1   4       19.79       19.94      1.00 o
   7   1   4       90.62      101.68      2.99 o
   8   1   4       13.38       15.95      1.00 o
   9   1   4        1.11        0.00      1.00 o
  10   1   4        1.44        0.00      1.00 o
  11   1   4        1.14        0.00      1.00 o
 -12   2   4       34.29       37.88      2.99 o
 -11   2   4        4.38        4.98      1.00 o
 -10   2   4        6.14        5.98      1.00 o
  -9   2   4        5.68        4.98      1.00 o
  -8   2   4       13.82       11.96      1.00 o
  -7   2   4      121.44      135.57      2.99 o
  -6   2   4       30.67       27.91      1.00 o
  -5   2   4     1197.85     1253.06      9.97 o
  -4   2   4      382.44      440.62      4.98 o
  -3   2   4      632.04      735.69      6.98 o
  -2   2   4     2622.89     2785.25     24.92 o
  -1   2   4     3796.17     4023.36     27.91 o
   0   2   4     5656.33     6029.05     50.84 o
   1   2   4      736.02      747.65      5.98 o
   2   2   4      706.93      697.81      4.98 o
   3   2   4     2039.88     2131.30     14.95 o
   4   2   4       38.51       40.87      1.99 o
   5   2   4       40.90       29.91      1.00 o
   6   2   4       15.24       15.95      1.99 o
   7   2   4       27.01       20.93      1.00 o
   8   2   4        2.10        1.99      1.00 o
   9   2   4       11.12        7.97      1.00 o
  10   2   4        8.49       11.96      1.00 o
  11   2   4        0.08        0.00      1.99 o
 -12   3   4        0.80        0.00      1.99 o
 -11   3   4        4.70        4.98      1.00 o
 -10   3   4       12.25       11.96      1.99 o
  -9   3   4       20.47       24.92      1.99 o
  -8   3   4       78.08       84.73      3.99 o
  -7   3   4        9.03        7.97      1.00 o
  -6   3   4      387.22      420.68      5.98 o
  -5   3   4      320.61      417.69      4.98 o
  -4   3   4       12.44       15.95      1.00 o
  -3   3   4      635.81      713.76      4.98 o
  -2   3   4      871.37      885.22      5.98 o
  -1   3   4     1374.66     1546.14     15.95 o
   0   3   4       70.02       86.73      1.00 o
   1   3   4     1271.45     1348.76     16.95 o
   2   3   4       22.46       24.92      1.00 o
   3   3   4      542.35      624.04      5.98 o
   4   3   4       91.94      120.62      1.99 o
   5   3   4       55.93       55.82      1.00 o
   6   3   4      116.15      125.61      2.99 o
   7   3   4        0.93        1.00      1.00 o
   8   3   4        1.89        3.99      1.00 o
   9   3   4        8.39        6.98      1.00 o
  10   3   4        1.86        1.99      1.00 o
  11   3   4       17.42       15.95      1.99 o
 -12   4   4        0.25        0.00      1.99 o
 -11   4   4       10.81        9.97      1.99 o
 -10   4   4       18.01       17.94      1.99 o
  -9   4   4       18.68       16.95      1.99 o
  -8   4   4        3.71        1.00      1.00 o
  -7   4   4       33.05       25.92      3.99 o
  -6   4   4      342.76      344.92      4.98 o
  -5   4   4       65.81       58.82      1.99 o
  -4   4   4       16.28       18.94      1.00 o
  -3   4   4     3063.11     3417.26     29.91 o
  -2   4   4      387.27      397.75      2.99 o
  -1   4   4     1141.82     1312.87     11.96 o
   0   4   4      741.88      762.60      6.98 o
   1   4   4      152.35      175.45      3.99 o
   2   4   4      328.75      385.79      3.99 o
   3   4   4      172.65      156.51      2.99 o
   4   4   4      492.58      535.32      4.98 o
   5   4   4       85.95       85.73      1.99 o
   6   4   4       53.47       52.83      1.99 o
   7   4   4      185.57      196.38      3.99 o
   8   4   4      102.72      108.66      3.99 o
   9   4   4       14.22       10.97      1.00 o
  10   4   4        4.40        5.98      1.00 o
  11   4   4       43.54       46.85      4.98 o
 -12   5   4        8.50        3.99      1.99 o
 -11   5   4       14.15       13.96      3.99 o
 -10   5   4       11.26        5.98      1.99 o
  -9   5   4        2.32        0.00      1.00 o
  -8   5   4      143.15      146.54      2.99 o
  -7   5   4       53.91       55.82      2.99 o
  -6   5   4        2.82        4.98      1.00 o
  -5   5   4       20.75       20.93      1.00 o
  -4   5   4        0.13        1.00      1.00 o
  -3   5   4       73.43       69.78      1.00 o
  -2   5   4      924.45     1044.72     11.96 o
  -1   5   4       28.15       25.92      1.00 o
   0   5   4       44.79      101.68      2.99 o
   1   5   4       99.10       86.73      2.99 o
   2   5   4     1935.53     2173.17     26.92 o
   3   5   4     1475.33     1517.23     20.93 o
   4   5   4        0.13        1.00      1.00 o
   5   5   4        1.03        0.00      1.00 o
   6   5   4      404.02      427.66      5.98 o
   7   5   4       10.79        5.98      1.00 o
   8   5   4        6.73        1.99      1.00 o
   9   5   4        7.35        4.98      1.00 o
  10   5   4        1.15        1.00      1.00 o
  11   5   4        6.78        8.97      3.99 o
 -11   6   4       17.71       10.97      3.99 o
 -10   6   4      101.08      121.62      5.98 o
  -9   6   4       50.33       44.86      1.99 o
  -8   6   4        0.32        0.00      1.00 o
  -7   6   4        8.76        9.97      1.00 o
  -6   6   4       38.76       41.87      3.99 o
  -5   6   4        1.40        0.00      1.00 o
  -4   6   4       27.45       25.92      1.00 o
  -3   6   4       17.76       17.94      1.00 o
  -2   6   4      475.61      493.45      7.97 o
  -1   6   4      189.94      249.22      3.99 o
   0   6   4      137.93      125.61      2.99 o
   1   6   4      138.26      207.35      3.99 o
   2   6   4     1317.22     1391.63     19.94 o
   3   6   4      410.99      442.61     10.97 o
   4   6   4      353.26      346.91      8.97 o
   5   6   4       47.11       58.82      3.99 o
   6   6   4       58.96       66.79      3.99 o
   7   6   4        7.30        5.98      1.00 o
   8   6   4        0.09        1.00      1.00 o
   9   6   4        5.75        3.99      1.99 o
  10   6   4        1.07        0.00      2.99 o
 -11   7   4       12.98       12.96      3.99 o
 -10   7   4       56.90       61.81      3.99 o
  -9   7   4      107.86      117.63      3.99 o
  -8   7   4      196.92      219.31      3.99 o
  -7   7   4      547.69      572.20      9.97 o
  -6   7   4        1.91        3.99      1.00 o
  -5   7   4      529.64      549.27      6.98 o
  -4   7   4      163.62      146.54      4.98 o
  -3   7   4        1.76        1.00      1.00 o
  -2   7   4       76.53       78.75      1.99 o
  -1   7   4       97.12       91.71      1.99 o
   0   7   4        1.37        4.98      1.99 o
   1   7   4      166.57      181.43      4.98 o
   2   7   4      146.73      127.60      3.99 o
   3   7   4        5.57        1.99      1.99 o
   4   7   4        0.71        1.99      1.99 o
   5   7   4        0.12        0.00      1.99 o
   6   7   4       21.81       18.94      1.99 o
   7   7   4       11.78       11.96      1.99 o
   8   7   4        8.91        7.97      1.99 o
   9   7   4        5.12        2.99      1.99 o
  10   7   4        1.77        2.99      2.99 o
 -11   8   4        0.14        2.99      2.99 o
 -10   8   4        9.38       12.96      3.99 o
  -9   8   4        7.35       10.97      1.99 o
  -8   8   4      271.12      265.17      4.98 o
  -7   8   4       30.85       38.88      2.99 o
  -6   8   4       24.44       23.92      2.99 o
  -5   8   4      404.60      404.73      6.98 o
  -4   8   4      625.73      615.07     13.96 o
  -3   8   4     1004.86      977.93     19.94 o
  -2   8   4        2.46        4.98      1.00 o
  -1   8   4      643.35      628.03     20.93 o
   0   8   4        2.11        1.00      1.00 o
   1   8   4       11.55        9.97      1.00 o
   2   8   4        0.07        0.00      1.00 o
   3   8   4        2.17        1.99      1.99 o
   4   8   4       16.30       16.95      1.99 o
   5   8   4      125.77      132.58      5.98 o
   6   8   4        0.03        1.00      1.99 o
   7   8   4       41.75       37.88      3.99 o
   8   8   4       20.39       21.93      1.99 o
   9   8   4       62.85       57.82      3.99 o
  10   8   4       25.91       36.88      4.98 o
 -10   9   4        3.03        1.00      2.99 o
  -9   9   4        0.02        0.00      1.99 o
  -8   9   4       14.94       12.96      1.99 o
  -7   9   4        0.30        1.00      1.99 o
  -6   9   4        0.00        0.00      1.99 o
  -5   9   4       26.54       21.93      3.99 o
  -4   9   4      258.80      286.10      7.97 o
  -3   9   4      600.86      578.18     11.96 o
  -2   9   4        3.02        2.99      1.00 o
  -1   9   4      190.89      143.55      5.98 o
   0   9   4      361.01      344.92      5.98 o
   1   9   4        7.65        6.98      1.00 o
   2   9   4        4.28        3.99      1.00 o
   3   9   4        0.10        0.00      1.99 o
   4   9   4        4.14        1.00      1.99 o
   5   9   4        6.44        6.98      1.99 o
   6   9   4        1.92        2.99      1.99 o
   7   9   4        8.81        5.98      1.99 o
   8   9   4       32.28       34.89      2.99 o
   9   9   4       86.92       96.70      6.98 o
 -10  10   4        5.91        5.98      2.99 o
  -9  10   4        2.68        0.00      2.99 o
  -8  10   4        0.78        0.00      2.99 o
  -7  10   4       18.98       20.93      2.99 o
  -6  10   4       30.77       34.89      3.99 o
  -5  10   4        1.62        2.99      1.99 o
  -4  10   4      278.04      257.19      7.97 o
  -3  10   4       60.55       63.80      4.98 o
  -2  10   4      142.74      121.62      3.99 o
  -1  10   4       88.47       80.75      2.99 o
   0  10   4      142.96      100.68      3.99 o
   1  10   4      231.66      245.23      5.98 o
   2  10   4      339.70      339.93      6.98 o
   3  10   4        5.18        2.99      1.99 o
   4  10   4        2.52        1.99      1.99 o
   5  10   4       11.81       15.95      2.99 o
   6  10   4       44.94       51.84      4.98 o
   7  10   4        9.13        8.97      1.99 o
   8  10   4       40.05       39.87      2.99 o
   9  10   4        1.05        0.00      2.99 o
  -9  11   4        2.40        6.98      2.99 o
  -8  11   4        7.43        7.97      2.99 o
  -7  11   4        0.08        0.00      1.99 o
  -6  11   4        0.04        0.00      1.99 o
  -5  11   4        1.79        0.00      1.99 o
  -4  11   4        5.11        5.98      1.99 o
  -3  11   4      105.64      102.68      3.99 o
  -2  11   4       10.69        8.97      1.99 o
  -1  11   4      177.53      149.53      3.99 o
   0  11   4      161.06      129.59      7.97 o
   1  11   4      150.53      145.54      3.99 o
   2  11   4       56.97       38.88      2.99 o
   3  11   4       14.44       23.92      2.99 o
   4  11   4        3.37        3.99      1.99 o
   5  11   4        0.01        0.00      1.99 o
   6  11   4       12.01        8.97      2.99 o
   7  11   4       26.74       29.91      3.99 o
   8  11   4        7.06        4.98      2.99 o
  -8  12   4        0.04        3.99      2.99 o
  -7  12   4       15.68       20.93      3.99 o
  -6  12   4        9.86        7.97      2.99 o
  -5  12   4       32.36       30.90      3.99 o
  -4  12   4       18.60       16.95      2.99 o
  -3  12   4        0.17        0.00      2.99 o
  -2  12   4       10.14       13.96      1.99 o
  -1  12   4        3.34        7.97      1.99 o
   0  12   4        0.01        0.00      1.00 o
   1  12   4      123.68      134.58      3.99 o
   2  12   4        7.49        8.97      1.99 o
   3  12   4       39.34       38.88      3.99 o
   4  12   4      118.97      120.62      6.98 o
   5  12   4        0.02        0.00      2.99 o
   6  12   4        5.14        3.99      2.99 o
   7  12   4        0.29        1.00      2.99 o
  -7  13   4       22.28       23.92      3.99 o
  -6  13   4       20.29       25.92      3.99 o
  -5  13   4        0.98        1.99      2.99 o
  -4  13   4        2.81        3.99      2.99 o
  -3  13   4        0.31        0.00      1.99 o
  -2  13   4       45.86       47.85      2.99 o
  -1  13   4       50.21       56.82      2.99 o
   0  13   4       12.77        9.97      1.99 o
   1  13   4        0.59        1.00      1.99 o
   2  13   4        8.54       10.97      2.99 o
   3  13   4        0.02        4.98      2.99 o
   4  13   4        0.10        1.99      2.99 o
   5  13   4        0.11        0.00      2.99 o
   6  13   4        0.11        1.99      2.99 o
  -6  14   4        1.98        0.00      2.99 o
  -5  14   4       58.82       62.80      5.98 o
  -4  14   4        5.24        5.98      2.99 o
  -3  14   4       16.14       14.95      2.99 o
  -2  14   4        0.54        2.99      1.99 o
  -1  14   4       10.89       16.95      1.99 o
   0  14   4       11.59       13.96      1.99 o
   1  14   4        4.51        5.98      1.99 o
   2  14   4       11.69       10.97      2.99 o
   3  14   4        0.75        1.00      2.99 o
   4  14   4        1.13        2.99      2.99 o
   5  14   4        9.59        4.98      2.99 o
  -5  15   4       24.52       36.88      4.98 o
  -4  15   4       52.04       48.85      4.98 o
  -3  15   4       17.97       21.93      2.99 o
  -2  15   4       76.17       99.69      3.99 o
  -1  15   4        6.01        4.98      1.99 o
   0  15   4       23.24       24.92      2.99 o
   1  15   4       34.30       39.87      2.99 o
   2  15   4        0.18        0.00      2.99 o
   3  15   4        5.20        3.99      2.99 o
   4  15   4        9.93       14.95      3.99 o
  -2  16   4       78.19       84.73      4.98 o
  -1  16   4        1.28        0.00      1.99 o
   0  16   4       99.31      121.62      8.97 o
   1  16   4       60.29       64.80      3.99 o
 -12   1   5       21.36       21.93      2.99 o
 -11   1   5       16.68       17.94      1.99 o
 -10   1   5      114.51      130.59      3.99 o
  -9   1   5        7.33        7.97      1.00 o
  -8   1   5       18.60       20.93      1.99 o
  -7   1   5        2.93        1.99      1.00 o
  -6   1   5       91.27      118.63      1.99 o
  -5   1   5      261.88      237.25      2.99 o
  -4   1   5     1339.96     1520.22     12.96 o
  -3   1   5       27.85       36.88      1.00 o
  -2   1   5     2110.71     2306.75     14.95 o
  -1   1   5      679.10      678.87      4.98 o
   0   1   5       68.45       43.86      1.00 o
   1   1   5      995.83     1007.83      7.97 o
   2   1   5       54.92       64.80      1.00 o
   3   1   5     5503.99     6150.67     45.86 o
   4   1   5     3034.08     3307.61     24.92 o
   5   1   5      183.98      193.39      1.99 o
   6   1   5      649.41      728.71      5.98 o
   7   1   5       10.75       14.95      1.00 o
   8   1   5        0.01        0.00      1.00 o
   9   1   5       13.98       10.97      1.00 o
  10   1   5       13.69       15.95      1.00 o
  11   1   5        1.58        2.99      1.99 o
 -12   2   5        9.21        5.98      1.99 o
 -11   2   5        0.00        1.00      1.00 o
 -10   2   5       62.82       69.78      1.99 o
  -9   2   5       11.52       13.96      1.99 o
  -8   2   5        0.18        0.00      1.00 o
  -7   2   5        7.40        9.97      1.99 o
  -6   2   5      641.45      731.70      7.97 o
  -5   2   5      103.35      110.65      1.99 o
  -4   2   5      133.65      154.51      1.99 o
  -3   2   5     1758.20     1969.81     17.94 o
  -2   2   5      712.75      758.62      5.98 o
  -1   2   5       17.14        9.97      0.10 o
   0   2   5       27.81       29.91      0.10 o
   1   2   5        8.03       10.97      1.00 o
   2   2   5      795.58      826.40      6.98 o
   3   2   5       94.58      112.65      1.99 o
   4   2   5      210.67      214.33      2.99 o
   5   2   5        0.12        0.00      0.10 o
   6   2   5      482.71      518.37      5.98 o
   7   2   5       77.18       73.77      1.99 o
   8   2   5       28.36       28.91      1.00 o
   9   2   5        4.76        4.98      1.00 o
  10   2   5       61.52       63.80      1.99 o
  11   2   5        0.98        0.00      2.99 o
 -12   3   5        5.44        6.98      2.99 o
 -11   3   5        2.10        1.00      1.00 o
 -10   3   5       10.82        9.97      1.99 o
  -9   3   5       14.47       10.97      1.00 o
  -8   3   5        1.80        1.99      1.00 o
  -7   3   5       88.08       93.71      1.99 o
  -6   3   5      169.75      170.46      2.99 o
  -5   3   5        1.68        1.00      1.00 o
  -4   3   5        2.49        2.99      1.00 o
  -3   3   5     2481.12     2704.50     21.93 o
  -2   3   5     1305.61     1279.98      9.97 o
  -1   3   5     5133.55     5599.40     72.77 o
   0   3   5       84.09       66.79      1.00 o
   1   3   5      303.73      360.87      5.98 o
   2   3   5     1229.93     1377.67     19.94 o
   3   3   5       90.14       79.75      1.00 o
   4   3   5        0.89        1.00      1.00 o
   5   3   5        1.91        1.00      1.00 o
   6   3   5      276.53      281.12      3.99 o
   7   3   5        0.39        0.00      1.00 o
   8   3   5       26.07       26.92      2.99 o
   9   3   5       10.88        9.97      1.00 o
  10   3   5        2.26        1.99      1.00 o
  11   3   5        0.17        1.00      1.99 o
 -12   4   5        3.66        2.99      2.99 o
 -11   4   5        0.45        1.00      1.00 o
 -10   4   5       34.83       34.89      1.99 o
  -9   4   5        0.08        0.00      1.00 o
  -8   4   5       27.63       27.91      1.99 o
  -7   4   5       27.05       30.90      3.99 o
  -6   4   5       92.01       85.73      1.99 o
  -5   4   5      188.85      180.43      3.99 o
  -4   4   5      407.12      458.56      4.98 o
  -3   4   5     1707.07     2000.71     18.94 o
  -2   4   5       28.21       20.93      1.00 o
  -1   4   5       46.68       75.76      1.00 o
   0   4   5      261.03      334.95      3.99 o
   1   4   5     1059.76     1155.37     15.95 o
   2   4   5      452.77      559.24      5.98 o
   3   4   5       17.99       21.93      1.99 o
   4   4   5       17.86       11.96      1.00 o
   5   4   5       22.53       23.92      1.00 o
   6   4   5       33.24       29.91      1.99 o
   7   4   5        0.69        1.00      1.00 o
   8   4   5        7.93        5.98      1.00 o
   9   4   5        0.02        0.00      1.00 o
  10   4   5        6.67        5.98      1.99 o
  11   4   5        0.02        0.00      1.99 o
 -12   5   5        3.15        4.98      1.99 o
 -11   5   5        4.84        4.98      2.99 o
 -10   5   5        2.53        3.99      1.00 o
  -9   5   5       27.16       25.92      1.99 o
  -8   5   5       60.38       58.82      1.99 o
  -7   5   5      110.80      109.66      2.99 o
  -6   5   5        1.43        1.99      1.00 o
  -5   5   5      275.05      289.09      3.99 o
  -4   5   5      108.75      131.59      1.99 o
  -3   5   5      163.16      218.31      2.99 o
  -2   5   5     1259.56     1462.40     15.95 o
  -1   5   5      880.53     1085.59     16.95 o
   0   5   5       11.10       12.96      1.00 o
   1   5   5      189.39      232.27      5.98 o
   2   5   5        3.44        4.98      1.00 o
   3   5   5       79.74       82.74      1.99 o
   4   5   5      512.13      562.23     12.96 o
   5   5   5       13.05       14.95      1.00 o
   6   5   5      239.79      238.25      4.98 o
   7   5   5        1.18        0.00      1.00 o
   8   5   5        3.72        2.99      1.00 o
   9   5   5        3.08        4.98      1.00 o
  10   5   5        1.51        0.00      1.99 o
 -11   6   5       13.44       14.95      3.99 o
 -10   6   5        0.27        1.00      1.00 o
  -9   6   5       16.81       13.96      1.99 o
  -8   6   5        4.08        1.99      1.00 o
  -7   6   5        0.12        0.00      1.00 o
  -6   6   5       24.46       20.93      4.98 o
  -5   6   5      306.65      325.98      3.99 o
  -4   6   5       47.17       47.85      1.99 o
  -3   6   5       52.37       38.88      1.99 o
  -2   6   5       12.48       16.95      1.99 o
  -1   6   5        2.25        1.99      1.00 o
   0   6   5       18.25       12.96      1.00 o
   1   6   5      130.48      160.50      2.99 o
   2   6   5      161.14      156.51      2.99 o
   3   6   5       16.79       14.95      1.99 o
   4   6   5       35.13       44.86      2.99 o
   5   6   5      123.93      130.59      3.99 o
   6   6   5      115.52      114.64      3.99 o
   7   6   5        9.94        9.97      1.00 o
   8   6   5       10.73       10.97      1.99 o
   9   6   5        1.91        1.00      1.00 o
  10   6   5        4.48        3.99      2.99 o
 -11   7   5        1.87        0.00      2.99 o
 -10   7   5       72.05       79.75      3.99 o
  -9   7   5        0.13        1.99      1.99 o
  -8   7   5        3.62        2.99      1.00 o
  -7   7   5       29.58       29.91      2.99 o
  -6   7   5       77.50       79.75      2.99 o
  -5   7   5      512.59      488.46     10.97 o
  -4   7   5       76.14       84.73      1.99 o
  -3   7   5       17.49       12.96      1.00 o
  -2   7   5       44.01       36.88      1.00 o
  -1   7   5      260.06      257.19      3.99 o
   0   7   5       40.02       41.87      1.99 o
   1   7   5       51.47       34.89      1.99 o
   2   7   5       11.55       16.95      1.99 o
   3   7   5        0.27        0.00      1.00 o
   4   7   5        0.02        0.00      1.99 o
   5   7   5        1.57        0.00      1.99 o
   6   7   5        8.62        6.98      1.00 o
   7   7   5        0.32        1.00      1.00 o
   8   7   5        0.49        0.00      1.00 o
   9   7   5        0.84        0.00      2.99 o
  10   7   5        0.62        0.00      2.99 o
 -11   8   5        0.50        1.99      2.99 o
 -10   8   5        8.59        4.98      2.99 o
  -9   8   5       11.76       11.96      1.99 o
  -8   8   5       97.33      116.63      2.99 o
  -7   8   5       10.34        9.97      1.99 o
  -6   8   5       70.05       66.79      3.99 o
  -5   8   5      154.37      159.50      3.99 o
  -4   8   5       87.66       81.74      3.99 o
  -3   8   5       53.05       68.78      2.99 o
  -2   8   5      200.05      180.43      3.99 o
  -1   8   5      885.35      879.24     12.96 o
   0   8   5       20.88       16.95      1.99 o
   1   8   5       92.46       89.72      2.99 o
   2   8   5       45.11       41.87      2.99 o
   3   8   5      141.47      135.57      4.98 o
   4   8   5       95.20      104.67      4.98 o
   5   8   5       51.47       46.85      3.99 o
   6   8   5        0.00        0.00      1.00 o
   7   8   5       27.49       29.91      1.99 o
   8   8   5       28.28       26.92      1.99 o
   9   8   5        5.25        5.98      2.99 o
 -10   9   5        0.58        0.00      2.99 o
  -9   9   5       21.01       17.94      1.99 o
  -8   9   5        1.35        2.99      1.99 o
  -7   9   5        0.13        0.00      1.99 o
  -6   9   5        5.03        4.98      1.99 o
  -5   9   5      288.81      288.09      6.98 o
  -4   9   5      462.21      442.61     11.96 o
  -3   9   5       11.40        8.97      1.00 o
  -2   9   5      336.10      271.15      5.98 o
  -1   9   5      739.47      713.76     10.97 o
   0   9   5        7.45        7.97      1.00 o
   1   9   5      112.17       96.70      4.98 o
   2   9   5       67.87       70.78      3.99 o
   3   9   5      107.09       96.70      4.98 o
   4   9   5       32.05       21.93      2.99 o
   5   9   5       22.60       17.94      2.99 o
   6   9   5       19.54       14.95      2.99 o
   7   9   5        0.69        1.99      1.00 o
   8   9   5       22.22       26.92      3.99 o
   9   9   5       12.43       11.96      3.99 o
 -10  10   5        0.43        1.99      2.99 o
  -9  10   5       22.19       28.91      3.99 o
  -8  10   5        0.06        0.00      1.99 o
  -7  10   5       59.15       61.81      4.98 o
  -6  10   5        8.58        8.97      2.99 o
  -5  10   5       49.40       47.85      2.99 o
  -4  10   5      171.63      179.44      6.98 o
  -3  10   5      142.28      139.56      3.99 o
  -2  10   5      304.81      300.06      5.98 o
  -1  10   5       68.66       61.81      2.99 o
   0  10   5      242.17      243.24      4.98 o
   1  10   5        1.91        1.99      1.00 o
   2  10   5       46.88       44.86      3.99 o
   3  10   5      119.45      107.66      4.98 o
   4  10   5       50.47       52.83      4.98 o
   5  10   5       84.69       89.72      4.98 o
   6  10   5        0.01        0.00      1.99 o
   7  10   5        4.56        8.97      1.99 o
   8  10   5        0.78        0.00      2.99 o
  -9  11   5        2.20        3.99      2.99 o
  -8  11   5       36.68       37.88      4.98 o
  -7  11   5       17.94       12.96      2.99 o
  -6  11   5        2.02        0.00      1.99 o
  -5  11   5        0.29        0.00      1.99 o
  -4  11   5       14.63       12.96      2.99 o
  -3  11   5        3.48        2.99      1.00 o
  -2  11   5        1.51        0.00      1.00 o
  -1  11   5      106.52       92.71      2.99 o
   0  11   5      108.25      105.67      4.98 o
   1  11   5      184.18      163.49      4.98 o
   2  11   5       76.45       68.78      4.98 o
   3  11   5       23.35       26.92      2.99 o
   4  11   5       57.08       51.84      4.98 o
   5  11   5       99.30       96.70      5.98 o
   6  11   5       17.54       19.94      3.99 o
   7  11   5        2.88        1.99      2.99 o
   8  11   5       11.85       12.96      3.99 o
  -8  12   5        2.74        5.98      2.99 o
  -7  12   5        8.88       12.96      2.99 o
  -6  12   5        2.66        1.99      2.99 o
  -5  12   5       33.77       40.87      3.99 o
  -4  12   5        0.45        1.00      1.99 o
  -3  12   5        2.26        3.99      1.99 o
  -2  12   5       19.99       19.94      1.99 o
  -1  12   5        7.21        6.98      1.99 o
   0  12   5       28.23       26.92      1.99 o
   1  12   5       18.82       20.93      2.99 o
   2  12   5       53.07       59.81      4.98 o
   3  12   5       61.92       81.74      4.98 o
   4  12   5        0.03        0.00      2.99 o
   5  12   5        6.21        4.98      2.99 o
   6  12   5        3.63        3.99      2.99 o
   7  12   5        0.01        2.99      2.99 o
  -7  13   5        1.58        1.99      2.99 o
  -6  13   5        1.05        1.99      2.99 o
  -5  13   5        9.22        8.97      2.99 o
  -4  13   5       31.59       27.91      3.99 o
  -3  13   5        0.22        0.00      1.99 o
  -2  13   5       21.56       20.93      2.99 o
  -1  13   5       85.29       83.74      3.99 o
   0  13   5       34.83       34.89      2.99 o
   1  13   5       87.62       89.72      3.99 o
   2  13   5        6.51        2.99      2.99 o
   3  13   5       47.75       52.83      4.98 o
   4  13   5        2.82        4.98      2.99 o
   5  13   5       12.02        7.97      2.99 o
   6  13   5        0.26        0.00      2.99 o
  -6  14   5       41.93       48.85      4.98 o
  -5  14   5        6.18       10.97      2.99 o
  -4  14   5       26.09       34.89      3.99 o
  -3  14   5        2.46        3.99      1.99 o
  -2  14   5       12.96       13.96      1.99 o
  -1  14   5        2.32        2.99      1.99 o
   0  14   5        3.70        3.99      1.99 o
   1  14   5        7.19        4.98      1.99 o
   2  14   5       22.13       26.92      3.99 o
   3  14   5        3.56        3.99      2.99 o
   4  14   5       13.41        9.97      2.99 o
   5  14   5        0.38        0.00      2.99 o
  -4  15   5        4.74        9.97      2.99 o
  -3  15   5       33.53       41.87      4.98 o
  -2  15   5       39.72       54.83      3.99 o
  -1  15   5        0.62        1.00      1.99 o
   0  15   5        6.69        5.98      1.99 o
   1  15   5        0.47        0.00      1.99 o
   2  15   5        0.91        0.00      2.99 o
   3  15   5        6.92        9.97      3.99 o
  -1  16   5       11.51       14.95      2.99 o
   0  16   5       78.78       96.70      6.98 o
 -12   0   6        1.39        1.99      2.99 o
 -11   0   6       69.94       83.74      7.97 o
 -10   0   6      114.30      110.65      3.99 o
  -9   0   6       12.25       14.95      1.99 o
  -8   0   6       15.25       12.96      1.99 o
  -7   0   6        1.03        2.99      1.00 o
  -6   0   6      325.17      344.92      5.98 o
  -5   0   6       86.39       63.80      1.99 o
  -4   0   6      803.37      980.92     14.95 o
  -3   0   6     1082.85     1110.51      9.97 o
  -2   0   6      491.37      550.27      6.98 o
  -1   0   6     1766.95     1834.24     20.93 o
   0   0   6     1002.41     1153.38     19.94 o
   1   0   6     3139.19     3412.28     40.87 o
   2   0   6       19.41       25.92      1.00 o
   3   0   6      705.12      796.50      8.97 o
   4   0   6     2591.80     2864.00     29.91 o
   5   0   6        9.15        7.97      1.00 o
   6   0   6     4180.21     4282.54     39.87 o
   7   0   6      494.58      525.35      6.98 o
   8   0   6        1.17        0.00      1.00 o
   9   0   6      100.24      111.65      3.99 o
  10   0   6        0.04        1.00      1.99 o
  11   0   6        0.31        1.99      2.99 o
 -12   1   6        6.86        7.97      1.99 o
 -11   1   6       68.37       81.74      4.98 o
 -10   1   6      159.59      181.43      3.99 o
  -9   1   6       43.70       49.84      3.99 o
  -8   1   6       29.09       31.90      1.00 o
  -7   1   6      291.67      318.00      4.98 o
  -6   1   6       27.05       30.90      1.00 o
  -5   1   6      599.00      654.94      4.98 o
  -4   1   6      313.34      351.89      3.99 o
  -3   1   6     1299.34     1512.25      9.97 o
  -2   1   6      232.80      282.11      3.99 o
  -1   1   6      749.81      847.34      6.98 o
   0   1   6      340.80      326.97      1.99 o
   1   1   6      197.83      270.15      3.99 o
   2   1   6       15.27       15.95      1.00 o
   3   1   6      549.83      607.09      4.98 o
   4   1   6       62.83       63.80      1.00 o
   5   1   6      680.46      676.87      5.98 o
   6   1   6        8.10        7.97      1.00 o
   7   1   6      103.53      100.68      1.99 o
   8   1   6        0.53        0.00      1.00 o
   9   1   6       10.65       11.96      1.00 o
  10   1   6        5.67        8.97      1.99 o
  11   1   6        1.65        0.00      1.99 o
 -12   2   6        7.15        4.98      3.99 o
 -11   2   6       17.74       18.94      1.99 o
 -10   2   6      122.48      148.53      2.99 o
  -9   2   6        2.20        1.00      1.00 o
  -8   2   6        3.76        1.99      1.00 o
  -7   2   6        7.54        5.98      1.00 o
  -6   2   6      340.17      355.88      4.98 o
  -5   2   6      399.83      459.56      3.99 o
  -4   2   6      410.63      503.42      4.98 o
  -3   2   6     2534.86     2798.21     18.94 o
  -2   2   6      144.88      137.57      1.00 o
  -1   2   6      232.42      230.28      2.99 o
   0   2   6      160.13      137.57      1.99 o
   1   2   6     1749.77     1935.92     18.94 o
   2   2   6      550.70      614.07      6.98 o
   3   2   6      317.78      289.09      2.99 o
   4   2   6      495.28      495.44      4.98 o
   5   2   6      419.17      405.72      3.99 o
   6   2   6       74.54       67.79      1.99 o
   7   2   6       24.19       19.94      1.00 o
   8   2   6        6.77        5.98      1.00 o
   9   2   6        1.36        1.00      1.00 o
  10   2   6        1.10        1.99      1.00 o
  11   2   6        0.29        0.00      1.99 o
 -12   3   6       14.64        8.97      1.99 o
 -11   3   6        5.28        3.99      1.00 o
 -10   3   6       29.80       29.91      1.99 o
  -9   3   6       29.72       32.90      1.99 o
  -8   3   6       26.32       22.93      1.99 o
  -7   3   6       94.11       95.70      2.99 o
  -6   3   6       15.19       16.95      1.00 o
  -5   3   6        2.08        1.00      1.00 o
  -4   3   6      754.62      867.27      8.97 o
  -3   3   6     1003.33     1199.23     10.97 o
  -2   3   6       89.83       91.71      1.99 o
  -1   3   6     2121.06     2293.79     17.94 o
   0   3   6        1.44        1.99      0.10 o
   1   3   6       70.35       79.75      1.00 o
   2   3   6      259.36      249.22      6.98 o
   3   3   6        0.32        0.00      0.10 o
   4   3   6        1.33        0.00      1.00 o
   5   3   6        0.67        0.00      1.00 o
   6   3   6       35.44       37.88      1.99 o
   7   3   6        0.67        0.00      1.00 o
   8   3   6       21.70       21.93      1.99 o
   9   3   6        1.46        1.99      1.00 o
  10   3   6        0.05        0.00      1.00 o
 -12   4   6        2.99        1.00      1.99 o
 -11   4   6        9.21        8.97      1.99 o
 -10   4   6        2.28        0.00      1.00 o
  -9   4   6        0.83        0.00      1.00 o
  -8   4   6      145.90      163.49      3.99 o
  -7   4   6       16.81       13.96      1.00 o
  -6   4   6      472.43      488.46      5.98 o
  -5   4   6       38.57       33.89      1.00 o
  -4   4   6      102.81      106.66      1.99 o
  -3   4   6      475.09      540.30      6.98 o
  -2   4   6      584.51      641.98      4.98 o
  -1   4   6     2048.33     2140.27     17.94 o
   0   4   6      598.85      706.78      7.97 o
   1   4   6      984.94     1099.54     13.96 o
   2   4   6        0.42        0.00      1.00 o
   3   4   6       71.41       62.80      1.99 o
   4   4   6        1.32        1.99      1.00 o
   5   4   6       15.27       13.96      1.00 o
   6   4   6        1.90        0.00      1.00 o
   7   4   6       15.27       13.96      1.00 o
   8   4   6        1.86        0.00      1.00 o
   9   4   6        6.53        7.97      1.99 o
  10   4   6       34.88       39.87      7.97 o
 -12   5   6       32.01       32.90      2.99 o
 -11   5   6        0.09        0.00      2.99 o
 -10   5   6       96.03      100.68      2.99 o
  -9   5   6       38.98       28.91      1.99 o
  -8   5   6       92.23       91.71      2.99 o
  -7   5   6       33.41       30.90      2.99 o
  -6   5   6      990.68     1000.85     13.96 o
  -5   5   6       20.71       24.92      1.99 o
  -4   5   6       29.15       27.91      1.00 o
  -3   5   6        0.79        6.98      1.00 o
  -2   5   6      317.00      357.88      3.99 o
  -1   5   6      165.63      244.23      2.99 o
   1   5   6        9.85        5.98      1.00 o
   2   5   6        0.39        3.99      1.99 o
   3   5   6      126.51      139.56      3.99 o
   4   5   6      334.49      353.89      5.98 o
   5   5   6      303.69      285.10      4.98 o
   6   5   6        0.39        0.00      1.00 o
   7   5   6       18.19       16.95      2.99 o
   8   5   6       28.71       27.91      1.99 o
   9   5   6        0.47        0.00      1.99 o
  10   5   6        2.70        1.00      1.99 o
 -11   6   6       74.43       92.71      6.98 o
 -10   6   6       12.98        9.97      1.99 o
  -9   6   6       43.37       34.89      1.99 o
  -8   6   6      195.02      207.35      3.99 o
  -7   6   6      242.86      235.26      3.99 o
  -6   6   6       24.09       20.93      1.99 o
  -5   6   6      140.32      132.58      1.99 o
  -4   6   6        7.08        4.98      1.99 o
  -3   6   6       10.56       13.96      1.00 o
  -2   6   6      306.70      275.14      3.99 o
  -1   6   6       41.71       45.86      1.00 o
   0   6   6      138.80      160.50      2.99 o
   1   6   6      111.35      164.48      4.98 o
   2   6   6       14.66       14.95      1.00 o
   3   6   6      123.54      151.52      4.98 o
   4   6   6      268.32      269.15      7.97 o
   5   6   6       30.75       32.90      1.99 o
   6   6   6      122.33      118.63      3.99 o
   7   6   6       35.04       37.88      3.99 o
   8   6   6       24.20       28.91      1.99 o
   9   6   6        7.07        4.98      2.99 o
  10   6   6        4.13        3.99      2.99 o
 -11   7   6        1.84        1.99      2.99 o
 -10   7   6        6.91        4.98      1.99 o
  -9   7   6       13.71       10.97      1.99 o
  -8   7   6       10.79        8.97      1.00 o
  -7   7   6       90.02       86.73      3.99 o
  -6   7   6      196.29      192.40      2.99 o
  -5   7   6      421.18      409.71      5.98 o
  -4   7   6       90.54       91.71      1.99 o
  -3   7   6      168.93      153.52      7.97 o
  -2   7   6        8.67        8.97      1.00 o
  -1   7   6        4.06        6.98      1.00 o
   0   7   6      478.56      475.51      9.97 o
   1   7   6        1.16        0.00      1.00 o
   2   7   6      161.32      191.40      5.98 o
   3   7   6        0.75        0.00      1.00 o
   4   7   6       37.71       39.87      2.99 o
   5   7   6       21.51       14.95      1.99 o
   6   7   6       17.48       16.95      1.99 o
   7   7   6        0.33        0.00      1.99 o
   8   7   6       13.18       15.95      2.99 o
   9   7   6        5.13        4.98      2.99 o
 -11   8   6        1.49        0.00      2.99 o
 -10   8   6        1.14        0.00      2.99 o
  -9   8   6        0.03        0.00      1.00 o
  -8   8   6        4.77        4.98      1.00 o
  -7   8   6       10.42        9.97      1.99 o
  -6   8   6      384.79      370.83      9.97 o
  -5   8   6      181.38      188.41      7.97 o
  -4   8   6        0.42        2.99      1.00 o
  -3   8   6      517.38      494.45     10.97 o
  -2   8   6     1005.01      963.97     21.93 o
  -1   8   6     1180.18     1150.38     15.95 o
   0   8   6       44.01       40.87      3.99 o
   1   8   6      309.29      297.07      4.98 o
   2   8   6       78.14       88.72      3.99 o
   3   8   6        6.15        2.99      1.99 o
   4   8   6       20.78       14.95      1.99 o
   5   8   6        0.38        0.00      1.99 o
   6   8   6       16.53       15.95      1.99 o
   7   8   6       43.45       45.86      2.99 o
   8   8   6        9.32       12.96      2.99 o
   9   8   6       24.43       22.93      3.99 o
 -10   9   6       20.60       18.94      3.99 o
  -9   9   6        0.07        0.00      1.99 o
  -8   9   6       31.13       38.88      2.99 o
  -7   9   6        7.88        9.97      2.99 o
  -6   9   6        4.81        7.97      1.99 o
  -5   9   6        0.01        0.00      1.00 o
  -4   9   6        2.48        1.00      1.99 o
  -3   9   6       14.48       12.96      1.99 o
  -2   9   6      382.33      357.88      5.98 o
  -1   9   6     1133.88     1123.47     16.95 o
   0   9   6       86.62       79.75      5.98 o
   1   9   6      779.95      750.64     14.95 o
   2   9   6       22.11       19.94      2.99 o
   3   9   6       77.21       77.76      4.98 o
   4   9   6        1.52        0.00      1.99 o
   5   9   6      132.18      130.59      5.98 o
   6   9   6        0.48        0.00      1.00 o
   7   9   6       11.15       10.97      1.99 o
   8   9   6        9.44        6.98      2.99 o
   9   9   6        1.02        1.00      2.99 o
 -10  10   6        4.40        6.98      2.99 o
  -9  10   6       21.42       27.91      3.99 o
  -8  10   6        3.19        1.99      2.99 o
  -7  10   6        2.09        1.00      1.99 o
  -6  10   6        0.00        0.00      1.99 o
  -5  10   6       65.57       63.80      1.99 o
  -4  10   6       18.01       24.92      2.99 o
  -3  10   6        0.27        1.00      1.00 o
  -2  10   6      157.87      142.55      3.99 o
  -1  10   6       30.80       27.91      1.99 o
   0  10   6      127.47      119.62      3.99 o
   1  10   6      145.14      152.52      3.99 o
   2  10   6       24.02       15.95      1.99 o
   3  10   6      133.13      142.55      5.98 o
   4  10   6       62.47       64.80      4.98 o
   5  10   6       18.78       11.96      2.99 o
   6  10   6        0.04        0.00      1.99 o
   7  10   6        0.57        1.99      2.99 o
   8  10   6        4.62        2.99      2.99 o
  -9  11   6       10.45        5.98      2.99 o
  -8  11   6       16.34       16.95      3.99 o
  -7  11   6        0.33        2.99      1.99 o
  -6  11   6       71.97       76.76      4.98 o
  -5  11   6        8.33        7.97      2.99 o
  -4  11   6        1.56        1.00      1.99 o
  -3  11   6       14.68       15.95      1.99 o
  -2  11   6        0.63        1.00      1.99 o
  -1  11   6       10.39        6.98      1.00 o
   0  11   6        4.28        2.99      1.00 o
   1  11   6        0.08        1.99      1.99 o
   2  11   6      172.98      148.53      5.98 o
   3  11   6       22.70       21.93      2.99 o
   4  11   6       66.20       56.82      4.98 o
   5  11   6       46.34       37.88      3.99 o
   6  11   6        0.13        3.99      2.99 o
   7  11   6        9.92        9.97      2.99 o
  -8  12   6        7.95       11.96      2.99 o
  -7  12   6       19.24       21.93      3.99 o
  -6  12   6        6.90        7.97      2.99 o
  -5  12   6       22.48       25.92      3.99 o
  -4  12   6        1.14        0.00      1.99 o
  -3  12   6       70.24       72.77      2.99 o
  -2  12   6       29.85       25.92      1.99 o
  -1  12   6        1.93        0.00      1.00 o
   0  12   6       26.20       19.94      1.99 o
   1  12   6        0.33        1.00      1.00 o
   2  12   6        0.84        0.00      1.99 o
   3  12   6       84.05      105.67      5.98 o
   4  12   6        0.09        0.00      1.99 o
   5  12   6        9.13       10.97      2.99 o
   6  12   6       19.11       22.93      3.99 o
   7  12   6        0.04        0.00      2.99 o
  -7  13   6       12.49       16.95      3.99 o
  -6  13   6        0.77        2.99      2.99 o
  -5  13   6       22.34       18.94      3.99 o
  -4  13   6       52.68       56.82      4.98 o
  -3  13   6        0.06        0.00      1.00 o
  -2  13   6        1.55        0.00      1.99 o
  -1  13   6        3.25        5.98      1.99 o
   0  13   6       53.01       47.85      3.99 o
   1  13   6       67.38       67.79      3.99 o
   2  13   6        9.45        6.98      2.99 o
   3  13   6       11.94        5.98      2.99 o
   4  13   6        8.00        3.99      2.99 o
   5  13   6        2.69        4.98      2.99 o
   6  13   6        0.05        0.00      2.99 o
  -6  14   6        2.39        1.00      2.99 o
  -5  14   6        2.63        1.00      2.99 o
  -4  14   6        1.02        1.00      2.99 o
  -3  14   6       58.97       58.82      3.99 o
  -2  14   6       12.11        9.97      1.99 o
  -1  14   6        1.54        0.00      1.99 o
   0  14   6        2.44        2.99      1.99 o
   1  14   6        6.51        5.98      1.99 o
   2  14   6        5.43        6.98      2.99 o
   3  14   6        0.29        1.00      2.99 o
   4  14   6       15.32       17.94      3.99 o
  -4  15   6       34.07       47.85      4.98 o
  -3  15   6       20.69       22.93      3.99 o
  -2  15   6       44.09       42.87      3.99 o
  -1  15   6       14.71       14.95      1.99 o
   0  15   6       67.07       78.75      3.99 o
   1  15   6        7.37        9.97      2.99 o
   2  15   6       23.31       24.92      3.99 o
   3  15   6        7.16        9.97      2.99 o
 -12   1   7        5.31        5.98      2.99 o
 -11   1   7       71.48       78.75      2.99 o
 -10   1   7       67.68       85.73      2.99 o
  -9   1   7       76.93       83.74      1.99 o
  -8   1   7       98.85      107.66      1.99 o
  -7   1   7        2.94        1.99      1.00 o
  -6   1   7      215.99      204.36      2.99 o
  -5   1   7       90.18      105.67      1.99 o
  -4   1   7      135.06      157.51      1.99 o
  -3   1   7      330.50      369.84      2.99 o
  -2   1   7     2573.63     2831.10     22.93 o
  -1   1   7      617.27      618.06      4.98 o
   0   1   7      760.93      817.43      8.97 o
   1   1   7      189.57      178.44      1.99 o
   2   1   7       27.19       14.95      1.00 o
   3   1   7      478.06      475.51      3.99 o
   4   1   7       53.11       48.85      1.00 o
   5   1   7      937.29      956.00      7.97 o
   6   1   7      296.71      322.98      2.99 o
   7   1   7        0.60        1.99      1.00 o
   8   1   7       67.58       71.77      1.99 o
   9   1   7        0.97        1.00      1.00 o
  10   1   7        6.04        7.97      1.99 o
 -12   2   7        6.01        1.99      1.99 o
 -11   2   7       55.08       59.81      2.99 o
 -10   2   7       62.66       60.81      2.99 o
  -9   2   7       23.21       21.93      1.00 o
  -8   2   7      240.82      259.19      3.99 o
  -7   2   7      141.45      126.60      1.99 o
  -6   2   7       39.05       36.88      1.00 o
  -5   2   7        0.27        1.00      1.00 o
  -4   2   7     1562.30     1835.23     13.96 o
  -3   2   7       52.86       51.84      1.00 o
  -2   2   7       52.60       61.81      1.00 o
  -1   2   7      350.28      382.80      2.99 o
   0   2   7      734.33      725.72      6.98 o
   1   2   7       23.94       18.94      1.00 o
   2   2   7      444.07      485.47      3.99 o
   3   2   7       29.25       32.90      1.00 o
   4   2   7       56.20       43.86      1.00 o
   5   2   7      227.10      225.29      1.99 o
   6   2   7       27.80       30.90      1.00 o
   7   2   7        1.84        3.99      1.00 o
   8   2   7      110.54      119.62      1.99 o
   9   2   7        7.84        6.98      1.00 o
  10   2   7        7.82        4.98      2.99 o
 -12   3   7        1.02        0.00      1.99 o
 -11   3   7        6.08        7.97      1.00 o
 -10   3   7       15.60       13.96      1.00 o
  -9   3   7        1.06        1.00      1.00 o
  -8   3   7      292.87      297.07      4.98 o
  -7   3   7      312.34      321.99      4.98 o
  -6   3   7      109.27      100.68      1.99 o
  -5   3   7      121.62       99.69      1.99 o
  -4   3   7      581.37      576.19      5.98 o
  -3   3   7       70.43       71.77      1.00 o
  -2   3   7     1528.28     1714.61     12.96 o
  -1   3   7      104.16      161.49      1.99 o
   0   3   7      112.85       82.74      1.00 o
   1   3   7       75.83       66.79      1.00 o
   2   3   7        0.92        1.00      0.10 o
   3   3   7        4.94        4.98      1.00 o
   4   3   7      560.20      620.05      5.98 o
   5   3   7        5.93        5.98      1.00 o
   6   3   7        8.72        8.97      1.00 o
   7   3   7        1.80        0.00      1.00 o
   8   3   7        6.68        5.98      1.00 o
   9   3   7        4.06        5.98      1.00 o
  10   3   7        1.23        0.00      1.99 o
 -12   4   7        6.35        2.99      1.99 o
 -11   4   7        1.36        2.99      1.99 o
 -10   4   7       16.34       14.95      1.99 o
  -9   4   7       10.84       10.97      1.00 o
  -8   4   7      153.32      150.53      2.99 o
  -7   4   7       25.73       30.90      2.99 o
  -6   4   7      304.13      282.11      3.99 o
  -5   4   7        4.97        6.98      1.00 o
  -4   4   7      235.69      231.27      2.99 o
  -3   4   7       60.45       52.83      1.00 o
  -2   4   7       16.91       19.94      1.00 o
  -1   4   7     3019.57     3428.23     27.91 o
   0   4   7       42.68       49.84      1.00 o
   1   4   7        0.00        0.00      1.00 o
   2   4   7      129.99      133.58      1.99 o
   3   4   7      308.11      352.89      3.99 o
   4   4   7       16.79       12.96      1.00 o
   5   4   7        0.46        1.00      1.00 o
   6   4   7        7.58        6.98      1.00 o
   7   4   7        0.79        1.99      1.00 o
   8   4   7        2.49        0.00      1.00 o
   9   4   7        0.25        0.00      1.99 o
  10   4   7        1.26        0.00      2.99 o
 -12   5   7        3.91        1.99      1.99 o
 -11   5   7        2.92        4.98      2.99 o
 -10   5   7       22.74       25.92      1.99 o
  -9   5   7        1.86        1.00      1.00 o
  -8   5   7       40.26       39.87      2.99 o
  -7   5   7        4.04        3.99      1.00 o
  -6   5   7       12.03        8.97      1.00 o
  -5   5   7        0.61        0.00      1.00 o
  -4   5   7      155.01      149.53      1.99 o
  -3   5   7       59.17       61.81      1.00 o
  -2   5   7       19.69       26.92      1.00 o
  -1   5   7       54.32       55.82      1.00 o
   0   5   7       97.61      112.65      2.99 o
   1   5   7      100.43      119.62      2.99 o
   2   5   7       21.15       18.94      1.00 o
   3   5   7        5.36        4.98      1.00 o
   4   5   7       12.03       11.96      1.00 o
   5   5   7      113.52      112.65      2.99 o
   6   5   7       58.49       66.79      5.98 o
   7   5   7        3.43        1.00      1.99 o
   8   5   7       23.16       24.92      2.99 o
   9   5   7        6.87        7.97      1.99 o
  10   5   7        0.00        0.00      2.99 o
 -11   6   7        5.59        6.98      2.99 o
 -10   6   7        0.63        0.00      1.00 o
  -9   6   7       34.24       37.88      1.99 o
  -8   6   7       24.36       20.93      1.99 o
  -7   6   7        0.72        1.00      1.00 o
  -6   6   7      117.73      117.63      1.99 o
  -5   6   7       87.01       92.71      1.99 o
  -4   6   7        0.16        0.00      1.00 o
  -3   6   7     1512.03     1533.18     14.95 o
  -2   6   7      188.52      206.35      4.98 o
  -1   6   7      676.34      673.88      7.97 o
   0   6   7      130.29      132.58      1.99 o
   1   6   7       39.35       41.87      2.99 o
   2   6   7      143.08      158.50      4.98 o
   3   6   7      145.26      169.47      5.98 o
   4   6   7      213.31      212.33      5.98 o
   5   6   7        3.81        1.99      1.99 o
   6   6   7        7.32        6.98      1.00 o
   7   6   7       25.86       20.93      1.99 o
   8   6   7      106.51      100.68      5.98 o
   9   6   7        9.98       19.94      3.99 o
 -11   7   7        0.53        1.99      2.99 o
 -10   7   7        0.46        2.99      1.99 o
  -9   7   7       27.69       31.90      2.99 o
  -8   7   7       62.25       55.82      2.99 o
  -7   7   7        1.57        0.00      1.00 o
  -6   7   7       13.58       20.93      1.00 o
  -5   7   7       18.80       20.93      1.00 o
  -4   7   7       83.17       80.75      1.99 o
  -3   7   7      923.77      939.05     10.97 o
  -2   7   7        8.01        6.98      1.00 o
  -1   7   7        3.58        0.00      1.00 o
   0   7   7        9.48        5.98      1.00 o
   1   7   7      196.88      170.46      4.98 o
   2   7   7       11.34        9.97      1.99 o
   3   7   7      110.21       97.69      3.99 o
   4   7   7       32.96       32.90      2.99 o
   5   7   7        1.33        0.00      1.00 o
   6   7   7       36.89       36.88      5.98 o
   7   7   7       16.09       12.96      1.99 o
   8   7   7        0.83        1.99      2.99 o
   9   7   7        0.03        0.00      2.99 o
 -11   8   7        0.46        0.00      2.99 o
 -10   8   7        5.28        2.99      2.99 o
  -9   8   7        3.77        3.99      1.00 o
  -8   8   7        5.32        4.98      1.00 o
  -7   8   7        8.25        6.98      1.99 o
  -6   8   7      231.82      235.26      3.99 o
  -5   8   7      132.89      121.62      2.99 o
  -4   8   7      223.04      203.36      3.99 o
  -3   8   7      351.79      348.90      5.98 o
  -2   8   7       56.64       56.82      1.99 o
  -1   8   7       88.33       97.69      2.99 o
   0   8   7       83.78       86.73      1.99 o
   1   8   7      926.52      918.11     18.94 o
   2   8   7       30.80       29.91      2.99 o
   3   8   7       73.04       69.78      3.99 o
   4   8   7        2.46        2.99      1.99 o
   5   8   7       91.34       91.71      4.98 o
   6   8   7        5.09        5.98      1.99 o
   7   8   7        7.61        4.98      2.99 o
   8   8   7        8.01        7.97      2.99 o
   9   8   7        0.80        0.00      2.99 o
 -10   9   7       20.24       27.91      3.99 o
  -9   9   7        0.26        1.99      2.99 o
  -8   9   7        0.84        1.00      1.99 o
  -7   9   7       17.77       19.94      2.99 o
  -6   9   7        0.74        1.00      1.99 o
  -5   9   7       27.56       21.93      2.99 o
  -4   9   7       26.55       24.92      1.99 o
  -3   9   7       41.25       40.87      1.99 o
  -2   9   7      633.18      586.16     11.96 o
  -1   9   7        9.42        8.97      1.00 o
   0   9   7       30.33       24.92      1.99 o
   1   9   7      672.20      643.98     14.95 o
   2   9   7       70.29       70.78      3.99 o
   3   9   7      169.17      182.43      6.98 o
   4   9   7       12.39       12.96      2.99 o
   5   9   7       26.51       21.93      2.99 o
   6   9   7        0.97        1.00      1.00 o
   7   9   7       22.38       22.93      3.99 o
   8   9   7        0.06        0.00      2.99 o
 -10  10   7       19.01       10.97      2.99 o
  -9  10   7       14.00       10.97      2.99 o
  -8  10   7        0.25        0.00      1.99 o
  -7  10   7        1.38        0.00      1.99 o
  -6  10   7        4.28        1.99      1.99 o
  -5  10   7       20.68       20.93      3.99 o
  -4  10   7       86.93       72.77      3.99 o
  -3  10   7       55.30       45.86      2.99 o
  -2  10   7       14.62       13.96      1.99 o
  -1  10   7      100.92       94.70      2.99 o
   0  10   7        0.05        0.00      1.00 o
   1  10   7       23.89       23.92      1.99 o
   2  10   7        7.91        7.97      1.99 o
   3  10   7        1.48        0.00      1.99 o
   4  10   7        5.45        0.00      1.99 o
   5  10   7       37.14       32.90      3.99 o
   6  10   7        0.01        0.00      1.99 o
   7  10   7       29.53       28.91      3.99 o
   8  10   7        5.03        1.99      2.99 o
  -9  11   7       39.09       36.88      4.98 o
  -8  11   7       14.41       12.96      2.99 o
  -7  11   7        1.14        0.00      1.99 o
  -6  11   7       24.32       22.93      2.99 o
  -5  11   7       29.94       24.92      2.99 o
  -4  11   7        0.53        1.00      1.99 o
  -3  11   7       50.86       48.85      4.98 o
  -2  11   7       11.89        9.97      1.99 o
  -1  11   7        0.88        1.99      1.99 o
   0  11   7        0.93        0.00      1.00 o
   1  11   7       54.51       55.82      2.99 o
   2  11   7        3.71        6.98      1.99 o
   3  11   7       69.24       52.83      3.99 o
   4  11   7       35.82       33.89      3.99 o
   5  11   7        0.06        0.00      1.99 o
   6  11   7       16.77       14.95      2.99 o
   7  11   7       11.49        6.98      2.99 o
  -8  12   7       10.18        7.97      2.99 o
  -7  12   7       21.80       21.93      3.99 o
  -6  12   7        0.36        2.99      2.99 o
  -5  12   7        1.31        2.99      2.99 o
  -4  12   7        6.73        9.97      2.99 o
  -3  12   7       44.85       41.87      2.99 o
  -2  12   7       64.25       72.77      2.99 o
  -1  12   7       25.80       28.91      1.99 o
   0  12   7        1.35        0.00      1.00 o
   1  12   7       10.02        6.98      1.99 o
   2  12   7        8.02        7.97      2.99 o
   3  12   7       16.82       18.94      2.99 o
   4  12   7        0.02        0.00      2.99 o
   5  12   7       13.43       15.95      2.99 o
   6  12   7        0.70        0.00      2.99 o
  -7  13   7        9.99       11.96      2.99 o
  -6  13   7       31.60       36.88      3.99 o
  -5  13   7        0.22        2.99      2.99 o
  -4  13   7        1.59        1.99      1.99 o
  -3  13   7       16.36       13.96      1.99 o
  -2  13   7        6.75        3.99      1.99 o
  -1  13   7        3.77        2.99      1.99 o
   0  13   7        2.26        1.00      1.99 o
   1  13   7       46.12       46.85      3.99 o
   2  13   7       22.03       27.91      3.99 o
   3  13   7        3.57        1.99      2.99 o
   4  13   7        5.51        3.99      2.99 o
   5  13   7        0.56        1.99      2.99 o
  -6  14   7       33.22       41.87      4.98 o
  -5  14   7       34.79       43.86      4.98 o
  -4  14   7       38.54       43.86      4.98 o
  -3  14   7       10.38        9.97      1.99 o
  -2  14   7       15.61       19.94      1.99 o
  -1  14   7        0.64        0.00      1.99 o
   0  14   7        8.41        6.98      1.99 o
   1  14   7       21.17       20.93      3.99 o
   2  14   7        0.02        0.00      1.99 o
   3  14   7       16.13       11.96      2.99 o
   4  14   7        2.23        0.00      2.99 o
  -4  15   7        5.30        5.98      3.99 o
  -3  15   7        4.81        4.98      2.99 o
  -2  15   7        0.04        1.99      1.99 o
  -1  15   7        4.25        2.99      2.99 o
   0  15   7        1.09        0.00      2.99 o
   1  15   7       15.43       10.97      2.99 o
   2  15   7        0.27        0.00      2.99 o
 -12   0   8        3.76        1.00      2.99 o
 -11   0   8      100.02      106.66      3.99 o
 -10   0   8        7.53        9.97      1.99 o
  -9   0   8      294.45      316.01      6.98 o
  -8   0   8      704.38      808.46     11.96 o
  -7   0   8       25.11       24.92      1.99 o
  -6   0   8       54.05       54.83      1.99 o
  -5   0   8        5.69       13.96      1.00 o
  -4   0   8     1312.49     1540.16     29.91 o
  -3   0   8      984.61     1103.53     67.79 o
  -2   0   8     3546.66     3948.59     56.82 o
  -1   0   8      516.29      639.99     10.97 o
   0   0   8        0.05        1.00      1.00 o
   1   0   8      567.89      581.17     13.96 o
   2   0   8        0.25        0.00      1.00 o
   3   0   8      303.97      358.87      6.98 o
   4   0   8       27.92       31.90      1.00 o
   5   0   8     2459.96     2684.56     34.89 o
   6   0   8      429.37      432.64      5.98 o
   7   0   8       82.22       92.71      1.99 o
   8   0   8      782.39      791.51      9.97 o
   9   0   8       60.24       60.81      4.98 o
  10   0   8        2.56        5.98      2.99 o
 -12   1   8        2.71        2.99      1.99 o
 -11   1   8       41.71       37.88      1.99 o
 -10   1   8       46.29       47.85      2.99 o
  -9   1   8       88.03      100.68      2.99 o
  -8   1   8      585.72      638.99      6.98 o
  -7   1   8      178.64      189.40      2.99 o
  -6   1   8        1.39        2.99      1.00 o
  -5   1   8       75.77       82.74      1.00 o
  -4   1   8      121.24      118.63      1.00 o
  -3   1   8     1416.56     1734.55     10.97 o
  -2   1   8      158.57      147.54      1.00 o
  -1   1   8      763.23      818.43      5.98 o
   0   1   8      207.08      186.41      1.99 o
   1   1   8       47.48       40.87      1.00 o
   2   1   8        0.98        1.00      0.10 o
   3   1   8       88.69       98.69      1.00 o
   4   1   8       24.61       16.95      1.00 o
   5   1   8      137.88      150.53      2.99 o
   6   1   8       10.06       16.95      1.00 o
   7   1   8       37.44       30.90      1.00 o
   8   1   8        0.33        1.00      1.00 o
   9   1   8       24.59       19.94      1.99 o
  10   1   8        1.41        0.00      1.99 o
 -12   2   8        3.61        2.99      1.99 o
 -11   2   8        3.62        1.99      1.00 o
 -10   2   8       24.03       27.91      1.99 o
  -9   2   8       22.09       19.94      1.99 o
  -8   2   8      287.43      312.02      4.98 o
  -7   2   8        9.70        7.97      1.00 o
  -6   2   8      222.80      211.34      3.99 o
  -5   2   8       27.51       33.89      1.00 o
  -4   2   8      149.20      191.40      1.99 o
  -3   2   8       17.92       15.95      1.00 o
  -2   2   8      189.83      232.27      2.99 o
  -1   2   8       24.10       36.88      1.00 o
   0   2   8      499.39      549.27      4.98 o
   1   2   8       96.07       82.74      1.99 o
   2   2   8        0.12        0.00      0.10 o
   3   2   8       39.10       34.89      1.00 o
   4   2   8        8.33        6.98      1.00 o
   5   2   8       23.01       24.92      1.00 o
   6   2   8      111.23      111.65      1.99 o
   7   2   8        0.80        1.99      1.00 o
   8   2   8        5.16        3.99      1.99 o
   9   2   8        0.68        0.00      1.00 o
  10   2   8        0.86        0.00      1.99 o
 -12   3   8        3.80        3.99      1.99 o
 -11   3   8       20.45       18.94      1.99 o
 -10   3   8       14.14        7.97      1.00 o
  -9   3   8       27.40       24.92      1.99 o
  -8   3   8        4.90        2.99      1.00 o
  -7   3   8       63.27       67.79      1.99 o
  -6   3   8        0.05        0.00      1.00 o
  -5   3   8        0.94        0.00      1.00 o
  -4   3   8       49.43       66.79      1.00 o
  -3   3   8      108.69      104.67      1.00 o
  -2   3   8     1269.09     1534.18     11.96 o
  -1   3   8      310.31      390.77      4.98 o
   0   3   8      319.71      344.92      8.97 o
   1   3   8       91.59       94.70      1.00 o
   2   3   8       23.65       22.93      1.00 o
   3   3   8       21.27       23.92      1.00 o
   4   3   8      177.56      188.41      2.99 o
   5   3   8       32.11       27.91      1.99 o
   6   3   8       11.28       10.97      1.00 o
   7   3   8       18.57       17.94      1.00 o
   8   3   8        3.60        1.99      1.00 o
   9   3   8        1.21        2.99      1.99 o
  10   3   8        0.56        0.00      1.99 o
 -12   4   8        0.59        0.00      3.99 o
 -11   4   8        0.21        0.00      1.99 o
 -10   4   8       13.00       11.96      1.99 o
  -9   4   8       42.44       45.86      2.99 o
  -8   4   8       44.85       42.87      2.99 o
  -7   4   8      197.55      209.34      3.99 o
  -6   4   8        7.30        4.98      1.00 o
  -5   4   8       89.89       99.69      1.99 o
  -4   4   8      143.11      164.48      1.99 o
  -3   4   8      634.65      709.77      6.98 o
  -2   4   8      135.57      140.56      1.99 o
  -1   4   8      723.30      765.59      5.98 o
   0   4   8        0.95        1.00      0.10 o
   1   4   8     1553.47     1663.77     16.95 o
   2   4   8      194.07      199.37      2.99 o
   3   4   8      193.34      201.37      3.99 o
   4   4   8        3.78        3.99      1.00 o
   5   4   8       25.51       21.93      1.00 o
   6   4   8       54.75       54.83      1.99 o
   7   4   8        6.72        4.98      1.00 o
   8   4   8        8.03        6.98      1.99 o
   9   4   8        0.64        2.99      1.99 o
  10   4   8        2.69        2.99      2.99 o
 -12   5   8        1.10        0.00      3.99 o
 -11   5   8       14.45       12.96      2.99 o
 -10   5   8       52.10       57.82      2.99 o
  -9   5   8       15.36       14.95      1.00 o
  -8   5   8      301.38      318.00      7.97 o
  -7   5   8      179.94      169.47      2.99 o
  -6   5   8      770.23      789.52     10.97 o
  -5   5   8        0.38        0.00      1.00 o
  -4   5   8     1479.12     1437.48     14.95 o
  -3   5   8      717.01      718.74      7.97 o
  -2   5   8      179.27      177.44      1.99 o
  -1   5   8      244.00      264.17      2.99 o
   0   5   8       29.99       14.95      1.00 o
   1   5   8       79.15      112.65      2.99 o
   2   5   8       29.27       27.91      1.00 o
   3   5   8       22.94       23.92      1.00 o
   4   5   8       79.85       73.77      6.98 o
   5   5   8        3.82        1.99      1.00 o
   6   5   8      229.68      237.25      4.98 o
   7   5   8       27.05       26.92      1.99 o
   8   5   8        6.28        6.98      1.99 o
   9   5   8        3.63        5.98      1.99 o
 -11   6   8        0.51        0.00      2.99 o
 -10   6   8        0.04        1.00      1.00 o
  -9   6   8      132.94      131.59      3.99 o
  -8   6   8      200.66      194.39      3.99 o
  -7   6   8      111.57      106.66      2.99 o
  -6   6   8      368.96      357.88      5.98 o
  -5   6   8      431.43      422.67      5.98 o
  -4   6   8       19.00       15.95      1.00 o
  -3   6   8       10.58       15.95      1.00 o
  -2   6   8      167.15      167.47      1.99 o
  -1   6   8       84.22       55.82      1.99 o
   0   6   8      218.02      188.41      3.99 o
   1   6   8        9.35        9.97      1.00 o
   2   6   8       41.16       47.85      2.99 o
   3   6   8       19.35       16.95      1.99 o
   4   6   8       60.28       70.78      1.99 o
   5   6   8      182.92      185.42      3.99 o
   6   6   8       69.15       68.78      2.99 o
   7   6   8       12.20        6.98      2.99 o
   8   6   8       23.98       24.92      3.99 o
   9   6   8       22.56       30.90      2.99 o
 -11   7   8        0.19        0.00      2.99 o
 -10   7   8        0.00        0.00      1.99 o
  -9   7   8        0.36        0.00      1.00 o
  -8   7   8        2.30        1.99      1.00 o
  -7   7   8       40.08       34.89      1.99 o
  -6   7   8        0.43        0.00      1.00 o
  -5   7   8       42.55       37.88      1.99 o
  -4   7   8       63.25       68.78      1.99 o
  -3   7   8      350.43      332.95      4.98 o
  -2   7   8      308.48      318.00      4.98 o
  -1   7   8        0.32        1.00      1.00 o
   0   7   8       16.15       15.95      1.00 o
   1   7   8      158.50      156.51      4.98 o
   2   7   8       14.96       12.96      1.99 o
   3   7   8       10.45        6.98      1.99 o
   4   7   8       17.33       16.95      2.99 o
   5   7   8        0.04        0.00      1.00 o
   6   7   8        1.67        0.00      1.99 o
   7   7   8        3.07        5.98      1.99 o
   8   7   8       29.52       36.88      3.99 o
   9   7   8        2.89        2.99      2.99 o
 -11   8   8        0.96        0.00      2.99 o
 -10   8   8        4.79        5.98      2.99 o
  -9   8   8        0.01        0.00      1.99 o
  -8   8   8        1.00        0.00      1.00 o
  -7   8   8       42.51       37.88      4.98 o
  -6   8   8        3.86        4.98      1.00 o
  -5   8   8       25.09       23.92      1.99 o
  -4   8   8      674.15      651.95     10.97 o
  -3   8   8      799.49      743.66      8.97 o
  -2   8   8       32.21       32.90      1.99 o
  -1   8   8     1016.04      966.96     13.96 o
   0   8   8      788.38      762.60      8.97 o
   1   8   8      252.23      259.19      6.98 o
   2   8   8       14.71        7.97      1.99 o
   3   8   8       36.00       31.90      2.99 o
   4   8   8       42.97       42.87      2.99 o
   5   8   8       10.49        6.98      1.00 o
   6   8   8        0.25        0.00      1.99 o
   7   8   8       13.13       12.96      2.99 o
   8   8   8        0.00        2.99      2.99 o
 -10   9   8        6.69        7.97      2.99 o
  -9   9   8       42.18       34.89      3.99 o
  -8   9   8        7.48        7.97      1.99 o
  -7   9   8        3.24        2.99      1.99 o
  -6   9   8        0.09        0.00      1.99 o
  -5   9   8        2.10        1.99      1.00 o
  -4   9   8        2.58        1.99      1.00 o
  -3   9   8       16.86       16.95      1.99 o
  -2   9   8      135.57      128.60      3.99 o
  -1   9   8       24.34       28.91      5.98 o
   0   9   8      722.00      714.75     10.97 o
   1   9   8      158.78      151.52      5.98 o
   2   9   8       20.32       18.94      2.99 o
   3   9   8      190.66      175.45      6.98 o
   4   9   8        2.72        3.99      1.99 o
   5   9   8        2.82        3.99      1.99 o
   6   9   8        3.52        1.00      1.99 o
   7   9   8       11.51        7.97      2.99 o
   8   9   8        0.73        0.00      2.99 o
  -9  10   8        0.69        2.99      2.99 o
  -8  10   8        0.16        0.00      1.99 o
  -7  10   8       19.55       15.95      2.99 o
  -6  10   8        0.47        0.00      1.99 o
  -5  10   8       47.94       39.87      1.99 o
  -4  10   8        2.65        1.99      1.00 o
  -3  10   8        4.20        2.99      1.00 o
  -2  10   8      129.63      128.60      4.98 o
  -1  10   8        1.80        2.99      1.00 o
   0  10   8        3.93        2.99      1.00 o
   1  10   8        1.58        1.00      1.99 o
   2  10   8       17.68       14.95      2.99 o
   3  10   8       38.21       30.90      2.99 o
   4  10   8       14.71       20.93      2.99 o
   5  10   8       10.44        7.97      2.99 o
   6  10   8        6.86        8.97      2.99 o
   7  10   8        2.32        0.00      2.99 o
  -9  11   8        9.73        6.98      2.99 o
  -8  11   8        0.89        0.00      1.99 o
  -7  11   8       21.04       18.94      2.99 o
  -6  11   8        7.27       10.97      2.99 o
  -5  11   8        4.66        6.98      1.99 o
  -4  11   8        0.05        0.00      1.00 o
  -3  11   8       13.81        7.97      1.99 o
  -2  11   8       29.68       25.92      1.99 o
  -1  11   8       26.79       22.93      1.99 o
   0  11   8       10.91        9.97      1.99 o
   1  11   8       69.86       58.82      4.98 o
   2  11   8       59.86       61.81      4.98 o
   3  11   8       54.49       58.82      4.98 o
   4  11   8       89.51       78.75      5.98 o
   5  11   8        0.51        2.99      2.99 o
   6  11   8       21.66       16.95      3.99 o
   7  11   8       15.36       13.96      3.99 o
  -8  12   8        2.88        0.00      2.99 o
  -7  12   8       17.47       17.94      3.99 o
  -6  12   8       57.69       61.81      4.98 o
  -5  12   8       30.02       32.90      3.99 o
  -4  12   8       42.71       46.85      2.99 o
  -3  12   8        8.56        9.97      1.99 o
  -2  12   8        2.56        1.99      1.00 o
  -1  12   8       37.09       33.89      1.99 o
   0  12   8        1.25        1.99      1.00 o
   1  12   8        0.40        0.00      1.99 o
   2  12   8        1.46        0.00      1.99 o
   3  12   8       40.89       26.92      3.99 o
   4  12   8       19.66       34.89      3.99 o
   5  12   8        1.03        1.00      2.99 o
   6  12   8        2.47        1.99      2.99 o
  -7  13   8       12.28       13.96      3.99 o
  -6  13   8        1.55        1.99      2.99 o
  -5  13   8       26.27       24.92      3.99 o
  -4  13   8        0.32        0.00      1.00 o
  -3  13   8       11.39       13.96      1.99 o
  -2  13   8       77.81       96.70      3.99 o
  -1  13   8       13.72       13.96      1.99 o
   0  13   8        0.53        1.00      1.99 o
   1  13   8        0.01        0.00      1.99 o
   2  13   8        4.11        3.99      2.99 o
   3  13   8       16.94       25.92      3.99 o
   4  13   8        0.51        1.00      2.99 o
   5  13   8        3.07        1.99      2.99 o
  -4  14   8       39.51       46.85      6.98 o
  -3  14   8       19.50       19.94      2.99 o
  -2  14   8        0.70        0.00      1.99 o
  -1  14   8      134.51      157.51      7.97 o
   0  14   8       15.67       12.96      2.99 o
   1  14   8        2.27        0.00      2.99 o
   2  14   8        8.69        5.98      2.99 o
   3  14   8       31.19       37.88      4.98 o
  -3  15   8        1.99        0.00      2.99 o
  -2  15   8       22.06       30.90      3.99 o
  -1  15   8       15.97       17.94      3.99 o
   0  15   8       16.23       19.94      3.99 o
   1  15   8        0.78        0.00      2.99 o
 -12   1   9        5.90        2.99      1.99 o
 -11   1   9        1.40        2.99      1.00 o
 -10   1   9        0.86        1.99      1.00 o
  -9   1   9       50.29       46.85      3.99 o
  -8   1   9      185.08      203.36      2.99 o
  -7   1   9        1.22        2.99      1.00 o
  -6   1   9      129.49      116.63      1.99 o
  -5   1   9        1.55        1.00      0.10 o
  -4   1   9      935.52     1006.84      8.97 o
  -2   1   9      473.92      531.33      4.98 o
  -1   1   9       96.69       92.71      1.00 o
   0   1   9       36.13       32.90      1.00 o
   1   1   9      653.67      690.83      6.98 o
   2   1   9      122.22      149.53      1.99 o
   3   1   9      110.48       91.71      1.99 o
   4   1   9      258.14      231.27      2.99 o
   5   1   9        6.99        4.98      1.00 o
   6   1   9      159.65      157.51      1.99 o
   7   1   9      175.53      148.53      1.99 o
   8   1   9      168.65      169.47      3.99 o
   9   1   9        9.45       13.96      1.99 o
  10   1   9       25.21       23.92      2.99 o
 -12   2   9        2.52        0.00      1.99 o
 -11   2   9        2.86        2.99      1.00 o
 -10   2   9       42.75       45.86      1.99 o
  -9   2   9      112.38      119.62      2.99 o
  -8   2   9       35.07       30.90      1.99 o
  -7   2   9       39.76       38.88      3.99 o
  -6   2   9      219.59      218.31      3.99 o
  -5   2   9       13.15        9.97      1.00 o
  -4   2   9       10.98        7.97      0.10 o
  -3   2   9       90.20       84.73      1.00 o
  -2   2   9     1338.98     1458.42      9.97 o
  -1   2   9      516.02      591.14      4.98 o
   0   2   9       93.84      111.65      1.99 o
   1   2   9      650.26      759.61      6.98 o
   2   2   9       27.56       23.92      1.00 o
   3   2   9        0.85        1.00      0.10 o
   4   2   9      165.16      157.51      1.99 o
   5   2   9       44.29       33.89      1.00 o
   6   2   9       18.02       12.96      1.00 o
   7   2   9        7.21        6.98      1.00 o
   8   2   9        0.03        1.00      1.00 o
   9   2   9        0.31        0.00      1.99 o
  10   2   9       12.31        9.97      2.99 o
 -12   3   9        0.12        0.00      1.99 o
 -11   3   9        6.63        6.98      1.99 o
 -10   3   9       32.51       32.90      2.99 o
  -9   3   9       14.93       12.96      1.99 o
  -8   3   9        3.98        1.99      1.99 o
  -7   3   9        4.48        1.99      1.00 o
  -6   3   9       87.17       72.77      1.99 o
  -5   3   9      270.51      275.14      3.99 o
  -4   3   9       32.14       50.84      1.00 o
  -3   3   9      191.37      194.39      1.99 o
  -2   3   9     1268.14     1465.39     11.96 o
  -1   3   9      300.39      285.10      2.99 o
   0   3   9      351.04      377.81      3.99 o
   1   3   9      132.91      131.59      2.99 o
   2   3   9       35.65       32.90      1.00 o
   3   3   9        6.74        6.98      1.00 o
   4   3   9      113.09      133.58      1.99 o
   5   3   9        0.35        0.00      1.00 o
   6   3   9      111.28      112.65      1.99 o
   7   3   9       18.98       16.95      1.99 o
   8   3   9        2.30        1.99      1.99 o
   9   3   9        5.82        5.98      1.99 o
  10   3   9        1.52        0.00      1.99 o
 -12   4   9        1.23        0.00      2.99 o
 -11   4   9       13.86       15.95      1.99 o
 -10   4   9        7.69        9.97      1.00 o
  -9   4   9       29.71       24.92      1.99 o
  -8   4   9       55.36       52.83      1.99 o
  -7   4   9        4.35        3.99      1.00 o
  -6   4   9      257.12      255.20      3.99 o
  -5   4   9      347.25      361.86      4.98 o
  -4   4   9      286.56      262.18      2.99 o
  -3   4   9      108.92       87.72      1.00 o
  -2   4   9      683.58      710.77      5.98 o
  -1   4   9        7.30        6.98      1.00 o
   0   4   9      226.52      227.29      2.99 o
   1   4   9      813.46      924.10      8.97 o
   2   4   9       13.34       13.96      1.00 o
   3   4   9       14.68       16.95      1.00 o
   4   4   9        3.42        1.00      1.00 o
   5   4   9       78.08       84.73      1.99 o
   6   4   9        1.77        1.00      1.00 o
   7   4   9        0.28        1.99      1.00 o
   8   4   9       25.16       27.91      2.99 o
   9   4   9        2.84        2.99      1.99 o
 -12   5   9        0.31        0.00      1.99 o
 -11   5   9        4.39        5.98      1.99 o
 -10   5   9        2.79        2.99      1.99 o
  -9   5   9       20.22       16.95      1.99 o
  -8   5   9        0.37        0.00      1.00 o
  -7   5   9        1.15        2.99      1.00 o
  -6   5   9       42.13       43.86      1.99 o
  -5   5   9       11.43       10.97      1.00 o
  -4   5   9      388.42      373.83      6.98 o
  -3   5   9        6.31        5.98      1.00 o
  -2   5   9       35.71       42.87      1.99 o
  -1   5   9       49.51       54.83      1.00 o
   0   5   9       24.10       24.92      1.00 o
   1   5   9       14.51       11.96      1.00 o
   2   5   9       16.73       18.94      1.00 o
   3   5   9       53.74       52.83      1.00 o
   4   5   9        0.81        1.00      1.00 o
   5   5   9        0.04        0.00      1.00 o
   6   5   9       10.38        9.97      1.00 o
   7   5   9       27.99       23.92      4.98 o
   8   5   9        4.63        1.99      1.99 o
   9   5   9        0.32        0.00      1.99 o
 -11   6   9        6.11        2.99      2.99 o
 -10   6   9        0.56        0.00      1.00 o
  -9   6   9        1.20        1.00      1.99 o
  -8   6   9       37.41       36.88      1.99 o
  -7   6   9       64.75       60.81      1.99 o
  -6   6   9       70.61       54.83      1.99 o
  -5   6   9        1.81        3.99      1.00 o
  -4   6   9      297.49      293.08      3.99 o
  -3   6   9      209.98      216.32      2.99 o
  -2   6   9      220.33      219.31      2.99 o
  -1   6   9      481.64      477.50      4.98 o
   0   6   9        9.81        6.98      1.00 o
   1   6   9       20.51       22.93      2.99 o
   2   6   9        0.95        2.99      1.00 o
   3   6   9        0.01        0.00      1.00 o
   4   6   9        0.86        0.00      1.00 o
   5   6   9        4.40        2.99      1.00 o
   6   6   9       61.62       58.82      4.98 o
   7   6   9        9.30        7.97      2.99 o
   8   6   9        0.51        1.00      1.99 o
   9   6   9       13.37       14.95      1.99 o
 -11   7   9        3.56        1.99      2.99 o
 -10   7   9        5.63        2.99      2.99 o
  -9   7   9        6.61       10.97      1.99 o
  -8   7   9        0.18        1.00      1.00 o
  -7   7   9        9.14        8.97      1.00 o
  -6   7   9      140.11      115.64      4.98 o
  -5   7   9        2.46        1.00      1.00 o
  -4   7   9      168.25      192.40      3.99 o
  -3   7   9        1.54        0.00      1.00 o
  -2   7   9      229.22      212.33      2.99 o
  -1   7   9      164.71      155.51      2.99 o
   0   7   9      221.43      221.30      2.99 o
   1   7   9        1.94        1.00      1.00 o
   2   7   9        7.29        3.99      1.99 o
   3   7   9       71.78       50.84      3.99 o
   4   7   9        5.44        2.99      2.99 o
   5   7   9       13.92       11.96      1.00 o
   6   7   9        5.48        5.98      1.99 o
   7   7   9        9.83        9.97      2.99 o
   8   7   9        5.62        6.98      1.99 o
 -10   8   9        7.24        6.98      2.99 o
  -9   8   9        1.62        3.99      1.00 o
  -8   8   9        1.77        1.99      1.00 o
  -7   8   9        2.22        3.99      1.00 o
  -6   8   9       26.44       21.93      1.99 o
  -5   8   9        2.14        1.00      1.00 o
  -4   8   9      629.77      582.17     11.96 o
  -3   8   9       60.69       65.79      1.99 o
  -2   8   9      296.03      261.18      3.99 o
  -1   8   9      202.99      221.30      4.98 o
   0   8   9      322.07      323.98      4.98 o
   1   8   9       26.18       32.90      4.98 o
   2   8   9       36.95       39.87      3.99 o
   3   8   9      145.01      146.54      5.98 o
   4   8   9        0.40        0.00      1.99 o
   5   8   9       27.48       33.89      3.99 o
   6   8   9        6.38        6.98      2.99 o
   7   8   9       17.73       14.95      2.99 o
   8   8   9        3.72        1.99      2.99 o
 -10   9   9        0.97        1.99      2.99 o
  -9   9   9        5.06        3.99      2.99 o
  -8   9   9       39.92       42.87      2.99 o
  -7   9   9        0.08        0.00      1.99 o
  -6   9   9        3.19        2.99      1.99 o
  -5   9   9        0.05        1.00      1.99 o
  -4   9   9       22.98       18.94      3.99 o
  -3   9   9      109.21      104.67      2.99 o
  -2   9   9        0.60        0.00      2.99 o
  -1   9   9        2.25        0.00      2.99 o
   0   9   9      697.79      660.92      9.97 o
   1   9   9      122.77      128.60      4.98 o
   2   9   9       47.21       41.87      2.99 o
   3   9   9      373.03      386.78     10.97 o
   4   9   9        4.72        3.99      1.99 o
   5   9   9       37.89       33.89      3.99 o
   6   9   9        6.71        4.98      2.99 o
   7   9   9        1.74        0.00      2.99 o
   8   9   9        7.26        7.97      2.99 o
  -9  10   9        0.20        1.99      2.99 o
  -8  10   9        5.11        5.98      2.99 o
  -7  10   9        0.85        0.00      1.99 o
  -6  10   9        7.05        8.97      1.99 o
  -5  10   9       64.52       63.80      2.99 o
  -4  10   9       20.27       20.93      1.99 o
  -3  10   9       65.60       66.79      1.99 o
  -2  10   9       52.56       38.88      2.99 o
  -1  10   9      108.24       97.69      3.99 o
   0  10   9       81.51       86.73      2.99 o
   1  10   9       64.95       61.81      3.99 o
   2  10   9       29.66       31.90      2.99 o
   3  10   9       47.40       54.83      4.98 o
   4  10   9        2.34        1.00      1.99 o
   5  10   9       24.60       21.93      2.99 o
   6  10   9        1.18        1.99      2.99 o
   7  10   9       41.83       34.89      4.98 o
  -8  11   9       14.77       16.95      3.99 o
  -7  11   9       15.72       20.93      2.99 o
  -6  11   9        7.25        4.98      2.99 o
  -5  11   9        1.92        3.99      1.00 o
  -4  11   9        4.11        4.98      1.99 o
  -3  11   9       40.13       36.88      2.99 o
  -2  11   9        1.57        2.99      1.00 o
  -1  11   9       79.64       74.77      3.99 o
   0  11   9       40.96       33.89      1.99 o
   1  11   9        5.92        3.99      1.99 o
   2  11   9        8.70        8.97      1.99 o
   3  11   9       27.57       33.89      3.99 o
   4  11   9       28.82       27.91      3.99 o
   5  11   9        8.17        6.98      2.99 o
   6  11   9       64.82       77.76      5.98 o
  -6  12   9       16.67       17.94      2.99 o
  -5  12   9       27.14       27.91      2.99 o
  -4  12   9        0.00        0.00      1.00 o
  -3  12   9       24.85       28.91      2.99 o
  -2  12   9        4.38        1.99      1.00 o
  -1  12   9       20.64       20.93      1.99 o
   0  12   9        8.49       10.97      1.99 o
   1  12   9        5.84        9.97      2.99 o
   2  12   9        0.89        1.99      1.99 o
   3  12   9        0.60        1.00      1.99 o
   4  12   9        4.12        1.99      2.99 o
   5  12   9       11.00        7.97      2.99 o
  -4  13   9       25.82       21.93      2.99 o
  -3  13   9        4.99        4.98      2.99 o
  -2  13   9        0.03        1.99      1.99 o
  -1  13   9        1.78        3.99      1.99 o
   0  13   9        0.50        0.00      1.99 o
   1  13   9        0.10        2.99      2.99 o
   2  13   9       34.06       33.89      3.99 o
   3  13   9       10.52        9.97      2.99 o
   4  13   9       13.07       14.95      3.99 o
  -3  14   9       10.16        9.97      2.99 o
  -2  14   9        6.05        7.97      2.99 o
  -1  14   9        1.89        0.00      2.99 o
   0  14   9        1.25        1.99      2.99 o
   1  14   9       21.12       19.94      3.99 o
   2  14   9       39.34       35.89      4.98 o
   3  14   9        0.81        3.99      2.99 o
  -3  15   9        5.75        8.97      2.99 o
  -2  15   9        1.12        1.99      2.99 o
  -1  15   9        0.07        1.99      2.99 o
   0  15   9        3.25        1.00      2.99 o
 -12   0  10        0.70        0.00      2.99 o
 -11   0  10        3.83        5.98      1.99 o
 -10   0  10       47.09       50.84      2.99 o
  -9   0  10      691.71      732.70     11.96 o
  -8   0  10      348.30      375.82      6.98 o
  -7   0  10      876.60      894.19     12.96 o
  -6   0  10      501.96      567.22      7.97 o
  -5   0  10      243.69      299.06      4.98 o
  -4   0  10       96.57      112.65      2.99 o
  -3   0  10      173.30      154.51      1.99 o
  -2   0  10      100.42      122.61      5.98 o
  -1   0  10     2112.11     2226.00     31.90 o
   0   0  10       14.15        6.98      1.99 o
   1   0  10     1352.72     1442.47     28.91 o
   2   0  10       63.72       64.80      2.99 o
   3   0  10        2.02        0.00      1.00 o
   4   0  10      539.52      536.31      7.97 o
   5   0  10      337.15      374.82      6.98 o
   6   0  10       23.71       14.95      1.00 o
   7   0  10      380.56      418.68      7.97 o
   8   0  10      112.10      105.67      3.99 o
   9   0  10        9.31        6.98      2.99 o
 -12   1  10        0.69        1.00      1.99 o
 -11   1  10        1.93        1.99      1.00 o
 -10   1  10        2.38        2.99      1.00 o
  -9   1  10      335.38      334.95      4.98 o
  -8   1  10      162.40      160.50      2.99 o
  -7   1  10      452.33      447.59      4.98 o
  -6   1  10      582.61      615.07      6.98 o
  -5   1  10      152.34      153.52      1.99 o
  -4   1  10       38.84       47.85      1.00 o
  -3   1  10        0.76        1.00      0.10 o
  -2   1  10       94.07       77.76      1.00 o
  -1   1  10      375.28      415.69      3.99 o
   0   1  10      234.48      245.23      1.99 o
   1   1  10      257.70      280.12      2.99 o
   2   1  10       10.86       11.96      1.00 o
   3   1  10       11.63        8.97      1.00 o
   4   1  10       14.58       18.94      1.00 o
   5   1  10        1.39        1.00      1.00 o
   6   1  10        7.99        8.97      1.00 o
   7   1  10       42.12       44.86      2.99 o
   8   1  10        0.06        2.99      1.00 o
   9   1  10        3.55        2.99      2.99 o
 -11   2  10        2.55        2.99      1.00 o
 -10   2  10        0.14        1.00      1.00 o
  -9   2  10       36.97       35.89      1.99 o
  -8   2  10       36.38       29.91      2.99 o
  -7   2  10       36.15       40.87      1.99 o
  -6   2  10      197.53      191.40      2.99 o
  -5   2  10       91.08       93.71      1.99 o
  -4   2  10      109.74      102.68      1.00 o
  -3   2  10        0.01        0.00      0.10 o
  -2   2  10      651.26      734.69      6.98 o
  -1   2  10        1.05        1.99      0.10 o
   0   2  10      354.01      380.80      4.98 o
   1   2  10      116.79      117.63      1.00 o
   2   2  10        8.77        8.97      1.00 o
   3   2  10      100.98      106.66      1.99 o
   4   2  10       63.89       63.80      1.00 o
   5   2  10       51.45       51.84      1.00 o
   6   2  10       18.72       16.95      1.00 o
   7   2  10        5.51        2.99      1.00 o
   8   2  10       58.15       61.81      2.99 o
   9   2  10        0.07        0.00      2.99 o
 -11   3  10        0.11        0.00      1.99 o
 -10   3  10        3.42        2.99      1.00 o
  -9   3  10        0.01        0.00      1.00 o
  -8   3  10       48.38       42.87      2.99 o
  -7   3  10       28.16       20.93      2.99 o
  -6   3  10       19.08       12.96      1.00 o
  -5   3  10        0.80        1.00      1.00 o
  -4   3  10       35.54       36.88      1.00 o
  -3   3  10      154.85      171.46      1.99 o
  -2   3  10      196.73      217.32      1.99 o
  -1   3  10      177.76      190.40      1.99 o
   0   3  10      503.62      563.23      5.98 o
   1   3  10      366.79      418.68      4.98 o
   2   3  10       32.44       31.90      1.00 o
   3   3  10       44.68       46.85      1.00 o
   4   3  10        1.98        1.99      0.10 o
   5   3  10       35.21       28.91      1.00 o
   6   3  10        5.66        5.98      1.00 o
   7   3  10       30.99       26.92      1.99 o
   8   3  10        0.20        0.00      1.00 o
   9   3  10       18.09       16.95      1.99 o
 -11   4  10        2.36        1.00      1.99 o
 -10   4  10        1.05        0.00      1.00 o
  -9   4  10        1.44        0.00      1.00 o
  -8   4  10      141.25      125.61      2.99 o
  -7   4  10        6.87        6.98      1.00 o
  -6   4  10       58.78       67.79      1.99 o
  -5   4  10       29.46       31.90      1.00 o
  -4   4  10        7.65        7.97      1.00 o
  -3   4  10       19.52       24.92      1.00 o
  -2   4  10        2.80        2.99      0.10 o
  -1   4  10      159.19      160.50      1.99 o
   0   4  10      163.02      160.50      1.99 o
   1   4  10      354.02      374.82      4.98 o
   2   4  10        4.10        2.99      0.10 o
   3   4  10      565.26      569.21      6.98 o
   4   4  10       19.53       21.93      1.00 o
   5   4  10       19.39       13.96      1.00 o
   6   4  10        0.09        1.99      1.00 o
   7   4  10        0.25        0.00      1.00 o
   8   4  10        7.75        8.97      1.99 o
   9   4  10        4.57        2.99      1.99 o
 -11   5  10        3.65        1.99      1.99 o
 -10   5  10       32.46       39.87      2.99 o
  -9   5  10       42.88       39.87      1.99 o
  -8   5  10      176.21      175.45      3.99 o
  -7   5  10       47.00       48.85      1.99 o
  -6   5  10      208.19      217.32      2.99 o
  -5   5  10      480.29      463.54      5.98 o
  -4   5  10     1009.79     1086.59     11.96 o
  -3   5  10       65.63       79.75      1.99 o
  -2   5  10      608.21      654.94      4.98 o
  -1   5  10        2.88        1.99      0.10 o
   0   5  10       15.70       13.96      1.00 o
   1   5  10       15.06       12.96      1.00 o
   2   5  10       19.25       14.95      1.00 o
   3   5  10       29.66       26.92      1.00 o
   4   5  10        1.21        1.99      1.00 o
   5   5  10       49.31       41.87      1.99 o
   6   5  10        5.14        4.98      1.99 o
   7   5  10        3.05        3.99      1.99 o
   8   5  10       19.24       16.95      1.99 o
   9   5  10       18.28       18.94      1.99 o
 -10   6  10        0.36        1.00      1.00 o
  -9   6  10       31.75       26.92      1.99 o
  -8   6  10        3.99        3.99      1.00 o
  -7   6  10      287.49      269.15      4.98 o
  -6   6  10      514.19      475.51      8.97 o
  -5   6  10      255.37      270.15      3.99 o
  -4   6  10      535.94      460.55      5.98 o
  -3   6  10      986.99     1059.67     10.97 o
  -2   6  10       65.78       70.78      1.99 o
  -1   6  10       46.80       41.87      1.00 o
   0   6  10       53.45       49.84      1.00 o
   1   6  10       33.98       34.89      1.99 o
   2   6  10       17.41       14.95      1.00 o
   3   6  10       13.75       21.93      1.99 o
   4   6  10        2.17        1.00      1.00 o
   5   6  10        2.39        2.99      1.99 o
   6   6  10        5.59        9.97      2.99 o
   7   6  10       16.90       15.95      3.99 o
   8   6  10       34.14       36.88      2.99 o
 -10   7  10       10.69        5.98      2.99 o
  -9   7  10        7.29        7.97      1.99 o
  -8   7  10        1.73        0.00      1.00 o
  -7   7  10        0.01        0.00      1.00 o
  -6   7  10        4.04        1.99      1.00 o
  -5   7  10      122.19      109.66      1.99 o
  -4   7  10      116.25      100.68      2.99 o
  -3   7  10      277.72      272.14      3.99 o
  -2   7  10      202.39      212.33      2.99 o
  -1   7  10     1295.93     1297.92     12.96 o
   0   7  10       52.01       56.82      3.99 o
   1   7  10      320.06      334.95      5.98 o
   2   7  10        0.00        0.00      1.00 o
   3   7  10       10.86       11.96      1.99 o
   4   7  10        3.44        3.99      1.00 o
   5   7  10        1.31        1.00      1.99 o
   6   7  10       10.96       13.96      2.99 o
   7   7  10        0.33        0.00      1.99 o
   8   7  10        1.59        1.00      1.99 o
  -9   8  10        3.19        5.98      1.00 o
  -8   8  10        0.04        0.00      1.00 o
  -7   8  10        0.18        1.00      1.00 o
  -6   8  10       21.05       20.93      2.99 o
  -5   8  10       11.46       13.96      1.99 o
  -4   8  10       27.47       29.91      1.99 o
  -3   8  10       32.11       30.90      1.00 o
  -2   8  10     1163.94     1218.17     13.96 o
  -1   8  10      633.66      622.05      8.97 o
   0   8  10        5.69        3.99      1.99 o
   1   8  10      268.93      254.20      4.98 o
   2   8  10      343.86      334.95      8.97 o
   3   8  10      121.80      112.65      4.98 o
   4   8  10        2.81        1.99      1.99 o
   5   8  10       60.53       60.81      4.98 o
   6   8  10        2.27        4.98      2.99 o
   7   8  10        3.67        5.98      2.99 o
   8   8  10        0.00        3.99      1.99 o
  -8   9  10        2.27        2.99      1.99 o
  -7   9  10        4.43        4.98      1.99 o
  -6   9  10       57.72       53.83      2.99 o
  -5   9  10        2.91        1.99      1.00 o
  -4   9  10        4.67        3.99      1.00 o
  -3   9  10        2.90        2.99      1.00 o
  -2   9  10        4.13        2.99      1.00 o
  -1   9  10        2.98        0.00      1.00 o
   0   9  10       79.98       77.76      3.99 o
   1   9  10       65.46       64.80      3.99 o
   2   9  10      325.70      329.96      8.97 o
   3   9  10      185.49      197.38      6.98 o
   4   9  10        0.12        1.00      1.99 o
   5   9  10       35.88       40.87      3.99 o
   6   9  10       15.06       15.95      2.99 o
   7   9  10        0.07        0.00      2.99 o
  -7  10  10        1.79        0.00      1.99 o
  -6  10  10        2.21        1.00      1.99 o
  -5  10  10        8.12        6.98      1.00 o
  -4  10  10        3.08        1.00      1.00 o
  -3  10  10       10.11        7.97      1.00 o
  -2  10  10        0.18        0.00      1.00 o
  -1  10  10       17.29       15.95      1.99 o
   0  10  10       97.53       97.69      4.98 o
   1  10  10        7.61        4.98      1.99 o
   2  10  10        0.24        0.00      1.99 o
   3  10  10        0.11        1.00      1.99 o
   4  10  10        0.10        0.00      1.99 o
   5  10  10       15.67        9.97      2.99 o
   6  10  10        1.27        1.00      2.99 o
   7  10  10        3.11        1.99      2.99 o
  -5  11  10        5.02        1.00      1.00 o
  -4  11  10       42.84       49.84      2.99 o
  -3  11  10       38.27       46.85      1.99 o
  -2  11  10        2.02        1.00      1.00 o
  -1  11  10        8.15       10.97      1.99 o
   0  11  10       29.42       30.90      2.99 o
   1  11  10        1.20        0.00      1.99 o
   2  11  10        0.00        1.00      1.99 o
   3  11  10       20.15       20.93      2.99 o
   4  11  10        5.34        4.98      2.99 o
   5  11  10       14.98       12.96      2.99 o
   6  11  10       24.36       26.92      3.99 o
  -4  12  10       30.39       35.89      2.99 o
  -3  12  10       48.21       48.85      2.99 o
  -2  12  10        8.80       11.96      2.99 o
  -1  12  10        6.14        4.98      1.99 o
   0  12  10       30.13       32.90      3.99 o
   1  12  10        0.80        2.99      1.99 o
   2  12  10       26.53       27.91      3.99 o
   3  12  10       10.80       15.95      2.99 o
   4  12  10       21.26       24.92      3.99 o
   5  12  10        3.13        1.00      2.99 o
  -4  13  10        2.59        6.98      1.99 o
  -3  13  10      131.10      156.51      4.98 o
  -2  13  10        0.54        2.99      1.99 o
  -1  13  10      122.28      151.52      6.98 o
   0  13  10       29.47       34.89      3.99 o
   1  13  10        4.55        6.98      2.99 o
   2  13  10        0.81        0.00      1.99 o
   3  13  10       10.66        8.97      2.99 o
   4  13  10        1.67        0.00      2.99 o
  -3  14  10        3.52        1.99      1.99 o
  -2  14  10       58.86       59.81      4.98 o
  -1  14  10       30.83       28.91      3.99 o
   0  14  10        0.00        0.00      1.99 o
   1  14  10      100.65      112.65      6.98 o
   2  14  10       41.01       37.88      4.98 o
 -11   1  11        0.05        0.00      1.99 o
 -10   1  11       55.87       60.81      2.99 o
  -9   1  11        0.34        1.00      1.00 o
  -8   1  11       98.32       91.71      1.99 o
  -7   1  11      513.72      531.33      5.98 o
  -6   1  11      509.60      493.45      5.98 o
  -5   1  11        4.51        3.99      1.00 o
  -3   1  11       92.21      101.68      1.99 o
  -2   1  11       84.95       90.71      1.00 o
  -1   1  11     1387.52     1387.64     11.96 o
   0   1  11      467.51      501.42      5.98 o
   1   1  11      239.17      240.25      2.99 o
   2   1  11       21.00       19.94      1.00 o
   3   1  11      523.11      559.24      5.98 o
   4   1  11       14.41       16.95      1.00 o
   5   1  11       43.31       49.84      1.99 o
   6   1  11        8.94       18.94      3.99 o
   7   1  11       41.21       39.87      1.99 o
   8   1  11       13.86       11.96      1.99 o
   9   1  11       67.96       62.80      3.99 o
 -10   2  11        7.02        5.98      1.00 o
  -9   2  11       53.82       54.83      1.99 o
  -8   2  11        0.03        0.00      1.00 o
  -7   2  11      150.16      152.52      2.99 o
  -6   2  11      367.21      369.84      3.99 o
  -5   2  11       58.98       56.82      1.00 o
  -4   2  11       25.06       22.93      1.00 o
  -3   2  11      132.68      130.59      1.00 o
  -2   2  11       82.92       93.71      1.99 o
  -1   2  11       72.98       62.80      1.00 o
   0   2  11     1081.79     1148.39     10.97 o
   1   2  11       28.53       29.91      1.00 o
   2   2  11       12.42        8.97      1.00 o
   3   2  11      340.09      372.83      3.99 o
   4   2  11       46.85       55.82      1.99 o
   5   2  11       12.43       11.96      1.00 o
   6   2  11        0.23        0.00      1.00 o
   7   2  11        0.42        1.00      1.00 o
   8   2  11       10.17        8.97      1.99 o
   9   2  11        0.18        0.00      1.99 o
 -10   3  11        0.61        0.00      1.00 o
  -9   3  11       23.95       27.91      1.99 o
  -8   3  11      111.86       93.71      1.99 o
  -7   3  11       21.65       22.93      1.00 o
  -6   3  11      235.35      233.27      4.98 o
  -5   3  11       13.89       14.95      1.00 o
  -4   3  11      318.88      300.06      2.99 o
  -3   3  11      281.82      266.16      2.99 o
  -2   3  11       72.85       72.77      1.00 o
  -1   3  11        0.03        0.00      0.10 o
   0   3  11      146.42      155.51      1.99 o
   1   3  11      120.66      121.62      1.99 o
   2   3  11      123.93      133.58      1.99 o
   3   3  11       13.01        6.98      1.00 o
   4   3  11       23.26       28.91      1.99 o
   5   3  11       19.68       22.93      1.00 o
   6   3  11       30.99       36.88      1.99 o
   7   3  11        0.03        1.00      1.00 o
   8   3  11       18.78       17.94      1.99 o
   9   3  11        2.49        0.00      1.99 o
 -10   4  11       16.96       14.95      1.00 o
  -9   4  11       15.14       12.96      1.00 o
  -8   4  11        7.99        6.98      1.00 o
  -7   4  11      168.01      155.51      2.99 o
  -6   4  11      215.01      205.35      2.99 o
  -5   4  11      272.68      293.08      3.99 o
  -4   4  11      186.30      183.42      2.99 o
  -3   4  11      507.25      519.37      5.98 o
  -2   4  11      123.89      122.61      1.99 o
  -1   4  11       96.33       85.73      1.00 o
   0   4  11        5.64        8.97      0.10 o
   1   4  11        6.04        6.98      1.00 o
   2   4  11       41.91       53.83      1.00 o
   3   4  11       72.64       68.78      1.99 o
   4   4  11        2.58        4.98      1.00 o
   5   4  11        9.04        6.98      1.00 o
   6   4  11        2.00        1.00      2.99 o
   7   4  11       64.18       71.77      2.99 o
   8   4  11        2.28        2.99      1.99 o
   9   4  11        0.33        0.00      1.99 o
 -10   5  11        0.50        0.00      1.00 o
  -9   5  11        0.34        1.00      1.00 o
  -8   5  11       21.57       19.94      1.99 o
  -7   5  11       41.25       34.89      2.99 o
  -6   5  11        3.31        1.99      1.00 o
  -5   5  11       10.36       10.97      1.00 o
  -4   5  11       54.15       61.81      1.99 o
  -3   5  11        5.28        6.98      1.00 o
  -2   5  11      217.95      206.35      2.99 o
  -1   5  11       13.10       10.97      1.00 o
   0   5  11       53.12       51.84      1.00 o
   1   5  11       46.13       52.83      1.00 o
   2   5  11        6.23        3.99      1.00 o
   3   5  11        0.20        0.00      0.10 o
   4   5  11       14.90       11.96      1.99 o
   5   5  11       25.29       24.92      1.99 o
   6   5  11        7.74        6.98      1.99 o
   7   5  11        1.36        2.99      1.99 o
   8   5  11        2.34        1.99      1.99 o
 -10   6  11        2.59        1.00      1.99 o
  -9   6  11        0.04        0.00      1.00 o
  -8   6  11       24.69       17.94      1.99 o
  -7   6  11        0.37        0.00      1.00 o
  -6   6  11        7.80        6.98      1.00 o
  -5   6  11        0.52        0.00      1.00 o
  -4   6  11       36.10       39.87      1.99 o
  -3   6  11       10.12        7.97      1.00 o
  -2   6  11      143.85      137.57      1.99 o
  -1   6  11      214.01      218.31      2.99 o
   0   6  11      153.47      147.54      1.99 o
   1   6  11      191.52      203.36      2.99 o
   2   6  11       53.19       52.83      1.00 o
   3   6  11        5.93        3.99      1.00 o
   4   6  11       44.26       37.88      2.99 o
   5   6  11        6.79        6.98      1.99 o
   6   6  11        7.56        4.98      1.99 o
   7   6  11       36.12       37.88      2.99 o
   8   6  11       17.11       13.96      1.99 o
  -9   7  11        4.42        1.00      2.99 o
  -8   7  11        6.10        3.99      1.00 o
  -7   7  11       68.59       56.82      1.99 o
  -6   7  11        9.77        8.97      1.00 o
  -5   7  11       63.18       47.85      1.99 o
  -4   7  11      158.75      126.60      2.99 o
  -3   7  11       19.00       12.96      1.00 o
  -2   7  11      136.64      149.53      1.99 o
  -1   7  11      361.55      344.92      3.99 o
   0   7  11      479.91      478.50      5.98 o
   1   7  11      114.72      103.67      2.99 o
   2   7  11       93.38       95.70      2.99 o
   3   7  11        5.64        1.00      1.00 o
   4   7  11        2.41        1.99      1.00 o
   5   7  11       10.22       11.96      1.99 o
   6   7  11       21.77       22.93      3.99 o
   7   7  11        9.29        7.97      1.99 o
   8   7  11        0.18        0.00      1.99 o
  -9   8  11        0.27        0.00      1.99 o
  -8   8  11        0.31        2.99      1.99 o
  -7   8  11        9.72       14.95      1.99 o
  -6   8  11        2.15        1.99      1.00 o
  -5   8  11        0.63        2.99      1.99 o
  -4   8  11       77.62       83.74      4.98 o
  -3   8  11       32.32       32.90      1.99 o
  -2   8  11      236.43      198.38      4.98 o
  -1   8  11        2.21        3.99      1.00 o
   0   8  11        1.49        0.00      1.00 o
   1   8  11        1.02        4.98      1.99 o
   2   8  11        9.38        5.98      1.99 o
   3   8  11       15.65       20.93      2.99 o
   4   8  11       19.34       18.94      2.99 o
   5   8  11       35.04       31.90      2.99 o
   6   8  11        6.16        8.97      2.99 o
   7   8  11        6.82        5.98      1.99 o
  -8   9  11        0.07        1.99      1.99 o
  -6   9  11       37.20       36.88      1.99 o
  -5   9  11       68.10       66.79      2.99 o
  -4   9  11        0.09        0.00      1.00 o
  -3   9  11       26.55       28.91      2.99 o
  -2   9  11        0.06        0.00      1.00 o
  -1   9  11       18.77       17.94      1.99 o
   0   9  11        2.12        1.99      1.99 o
   1   9  11       31.55       35.89      2.99 o
   2   9  11      279.83      277.13      8.97 o
   3   9  11       21.18       18.94      2.99 o
   4   9  11        5.22        3.99      1.99 o
   5   9  11       94.34      111.65      5.98 o
   6   9  11        1.61        1.00      2.99 o
   7   9  11        1.11        0.00      2.99 o
  -5  10  11        3.76        4.98      1.99 o
  -4  10  11       12.46       13.96      1.99 o
  -3  10  11       79.86       82.74      2.99 o
  -2  10  11      103.14      102.68      4.98 o
  -1  10  11       22.66       20.93      1.99 o
   0  10  11       65.59       56.82      3.99 o
   1  10  11       12.28       10.97      1.99 o
   2  10  11       43.05       45.86      3.99 o
   3  10  11        1.67        2.99      1.99 o
   4  10  11       28.30       23.92      2.99 o
   5  10  11       22.14       31.90      3.99 o
   6  10  11       17.64       18.94      3.99 o
  -5  11  11       33.02       41.87      2.99 o
  -4  11  11        5.44        7.97      1.99 o
  -3  11  11        2.72        2.99      1.99 o
  -2  11  11       31.57       31.90      1.99 o
  -1  11  11        2.69        0.00      1.99 o
   0  11  11        0.42        1.99      1.99 o
   1  11  11       74.74       72.77      4.98 o
   2  11  11        7.83        6.98      1.99 o
   3  11  11        6.12        7.97      2.99 o
   4  11  11        1.44        0.00      2.99 o
   5  11  11       37.63       48.85      4.98 o
  -4  12  11        8.35        6.98      1.99 o
  -3  12  11        0.71        1.00      1.00 o
  -2  12  11       17.31       18.94      2.99 o
  -1  12  11        8.59       10.97      2.99 o
   0  12  11        8.01        7.97      2.99 o
   1  12  11       11.03       10.97      2.99 o
   2  12  11        2.40        1.99      1.99 o
   3  12  11        0.30        0.00      1.99 o
   4  12  11        0.22        0.00      2.99 o
  -4  13  11       20.93       27.91      2.99 o
  -3  13  11       23.55       26.92      3.99 o
  -2  13  11       24.54       28.91      3.99 o
  -1  13  11        0.50        2.99      2.99 o
   0  13  11        6.62        6.98      2.99 o
   1  13  11       16.86       16.95      2.99 o
   2  13  11        3.71        2.99      2.99 o
   3  13  11       11.02        9.97      2.99 o
  -3  14  11       16.64       22.93      4.98 o
  -2  14  11       40.74       41.87      2.99 o
  -1  14  11        0.74        0.00      1.99 o
   0  14  11       40.03       38.88      3.99 o
   1  14  11        6.55       11.96      2.99 o
 -10   0  12        0.15        0.00      1.99 o
  -9   0  12      126.23      147.54      3.99 o
  -8   0  12        9.67        5.98      1.00 o
  -7   0  12      583.73      533.32      8.97 o
  -6   0  12       23.91       17.94      1.99 o
  -5   0  12      770.66      732.70     10.97 o
  -4   0  12      509.02      499.43      8.97 o
  -3   0  12        1.83        3.99      1.00 o
  -2   0  12       11.72        6.98      1.00 o
  -1   0  12        4.32        3.99      1.00 o
   0   0  12      522.91      575.19     12.96 o
   1   0  12      168.87      175.45      4.98 o
   2   0  12        2.39        4.98      1.00 o
   3   0  12      172.49      172.46      8.97 o
   4   0  12       84.38       68.78      4.98 o
   5   0  12        9.63        5.98      1.00 o
   6   0  12        7.17        4.98      1.00 o
   7   0  12        3.47        1.00      1.00 o
   8   0  12        0.22        1.00      1.99 o
   9   0  12       79.01       80.75      5.98 o
 -10   1  12       10.12       12.96      1.99 o
  -9   1  12        4.12        3.99      1.00 o
  -8   1  12       86.79       99.69      1.99 o
  -7   1  12      480.06      472.52      5.98 o
  -6   1  12      277.86      256.19      3.99 o
  -5   1  12      384.62      370.83      3.99 o
  -4   1  12      666.21      648.96      5.98 o
  -3   1  12       18.44       18.94      1.99 o
  -2   1  12       32.39       28.91      1.00 o
  -1   1  12      151.63      162.49      1.99 o
   0   1  12       18.48       13.96      1.00 o
   1   1  12      209.67      224.30      3.99 o
   2   1  12       21.80       14.95      1.00 o
   3   1  12       68.65       59.81      1.00 o
   4   1  12       58.93       59.81      1.99 o
   5   1  12       21.03       20.93      1.00 o
   6   1  12        7.32        9.97      1.00 o
   7   1  12        5.49        5.98      1.00 o
   8   1  12        1.15        0.00      1.99 o
   9   1  12       10.29        9.97      1.99 o
 -10   2  12        2.83        2.99      1.99 o
  -9   2  12       18.60       19.94      1.99 o
  -8   2  12       30.30       36.88      1.99 o
  -7   2  12       20.97       21.93      1.99 o
  -6   2  12      154.81      144.55      2.99 o
  -5   2  12        1.95        1.00      1.00 o
  -4   2  12      319.75      277.13     10.97 o
  -3   2  12       15.19       12.96      1.00 o
  -2   2  12       47.80       43.86      1.00 o
  -1   2  12       19.86       10.97      1.00 o
   0   2  12      554.29      570.21      5.98 o
   1   2  12       77.81       81.74      1.00 o
   2   2  12       33.21       33.89      1.00 o
   3   2  12       16.41       13.96      1.00 o
   4   2  12       64.07       67.79      1.99 o
   5   2  12       27.82       27.91      1.99 o
   6   2  12        5.26        3.99      1.00 o
   7   2  12        2.84        1.99      1.00 o
   8   2  12        0.74        0.00      1.00 o
   9   2  12        5.31        5.98      1.99 o
 -10   3  12        0.10        1.00      1.00 o
  -9   3  12        1.66        1.99      1.99 o
  -8   3  12        9.09       11.96      1.99 o
  -7   3  12        7.81        5.98      1.00 o
  -6   3  12      112.14       94.70      1.99 o
  -5   3  12       73.88       65.79      1.00 o
  -4   3  12        0.07        0.00      0.10 o
  -3   3  12       91.02       74.77      1.99 o
  -2   3  12       43.92       40.87      1.00 o
  -1   3  12      163.40      168.47      2.99 o
   0   3  12      284.28      308.03      3.99 o
   1   3  12       64.30       63.80      1.00 o
   2   3  12      208.52      219.31      2.99 o
   3   3  12      170.08      187.41      2.99 o
   4   3  12        3.88        6.98      1.00 o
   5   3  12       52.16       58.82      2.99 o
   6   3  12       10.57       13.96      2.99 o
   7   3  12        0.38        0.00      1.00 o
   8   3  12        0.48        1.99      1.99 o
 -10   4  12        3.77        3.99      1.99 o
  -9   4  12        1.18        0.00      1.99 o
  -8   4  12       16.06       15.95      1.00 o
  -7   4  12       27.58       22.93      1.99 o
  -6   4  12       82.32       61.81      1.99 o
  -5   4  12        1.05        1.00      1.00 o
  -4   4  12       71.65       77.76      1.99 o
  -3   4  12       21.06       19.94      1.00 o
  -2   4  12        0.06        1.00      1.00 o
  -1   4  12       44.62       38.88      1.00 o
   0   4  12      106.59       99.69      1.99 o
   1   4  12       13.30       12.96      1.00 o
   2   4  12      101.81       88.72      1.99 o
   3   4  12        0.00        0.00      1.00 o
   4   4  12        0.63        1.00      1.99 o
   5   4  12        9.50        8.97      1.00 o
   6   4  12       21.66       23.92      3.99 o
   7   4  12        0.80        1.99      1.00 o
   8   4  12        0.00        0.00      1.99 o
 -10   5  12        6.81        6.98      1.99 o
  -9   5  12        0.00        0.00      1.00 o
  -8   5  12        2.57        3.99      1.00 o
  -7   5  12        1.43        0.00      1.00 o
  -6   5  12      185.38      160.50      2.99 o
  -5   5  12      497.58      484.48      5.98 o
  -4   5  12       95.34       88.72      1.99 o
  -3   5  12      775.17      763.60      6.98 o
  -2   5  12       35.37       40.87      1.99 o
  -1   5  12      301.94      275.14      2.99 o
   0   5  12       56.42       57.82      1.00 o
   1   5  12       75.29       76.76      1.99 o
   2   5  12       24.99       19.94      1.00 o
   3   5  12        4.23        5.98      2.99 o
   4   5  12        7.59        3.99      1.00 o
   5   5  12        1.29        1.00      1.00 o
   6   5  12        7.56        9.97      1.99 o
   7   5  12       12.11        9.97      1.99 o
   8   5  12       18.17       20.93      1.99 o
  -9   6  12        3.77        1.99      1.99 o
  -8   6  12        0.42        1.00      1.00 o
  -7   6  12       13.18        8.97      1.00 o
  -6   6  12       14.34       14.95      1.00 o
  -5   6  12      450.23      395.76      4.98 o
  -4   6  12      431.48      417.69      5.98 o
  -3   6  12       72.12       70.78      1.99 o
  -2   6  12      512.36      502.42      5.98 o
  -1   6  12      404.84      438.62      5.98 o
   0   6  12        2.22        0.00      1.00 o
   1   6  12        6.42        8.97      1.00 o
   2   6  12       10.84        6.98      1.00 o
   3   6  12       27.84       34.89      5.98 o
   4   6  12        3.69        0.00      1.00 o
   5   6  12        8.82       10.97      1.99 o
   6   6  12        1.39        1.99      1.99 o
   7   6  12       21.35       17.94      1.99 o
   8   6  12        0.19        1.00      1.99 o
  -9   7  12        4.53        3.99      1.99 o
  -8   7  12       10.20        7.97      1.99 o
  -7   7  12       88.24       87.72      3.99 o
  -6   7  12        8.65        8.97      1.00 o
  -5   7  12       95.24       76.76      1.99 o
  -4   7  12      122.18      101.68      2.99 o
  -3   7  12       58.82       52.83      1.99 o
  -2   7  12      506.85      509.40      5.98 o
  -1   7  12        6.08        4.98      1.00 o
   0   7  12      409.79      441.61      9.97 o
   1   7  12      256.91      260.18     14.95 o
   2   7  12        2.46        2.99      1.00 o
   3   7  12       32.84       31.90      4.98 o
   4   7  12        1.09        0.00      1.00 o
   5   7  12        0.14        0.00      1.00 o
   6   7  12        0.00        0.00      1.99 o
   7   7  12        0.36        0.00      1.99 o
  -9   8  12        0.85        0.00      1.99 o
  -8   8  12       21.26       18.94      2.99 o
  -7   8  12       15.98       10.97      1.99 o
  -6   8  12       14.26       11.96      1.99 o
  -5   8  12        8.67        8.97      1.99 o
  -4   8  12        3.38        2.99      1.99 o
  -3   8  12       30.65       24.92      1.99 o
  -2   8  12        5.85        3.99      1.00 o
  -1   8  12        0.05        1.99      1.00 o
   0   8  12      294.80      302.05      5.98 o
   1   8  12      321.19      327.97      8.97 o
   2   8  12      110.77      106.66      3.99 o
   3   8  12       32.08       33.89      1.99 o
   4   8  12      282.49      287.10      6.98 o
   5   8  12       55.24       44.86      4.98 o
   6   8  12        5.65        1.99      1.99 o
   7   8  12       15.64       17.94      1.99 o
  -6   9  12        0.53        1.99      1.00 o
  -5   9  12       12.46       10.97      1.99 o
  -4   9  12       41.84       42.87      2.99 o
  -3   9  12       84.45       75.76      2.99 o
  -2   9  12        0.00        1.00      1.00 o
  -1   9  12        3.04        3.99      1.00 o
   0   9  12       24.90       21.93      1.99 o
   1   9  12        1.36        0.00      1.00 o
   2   9  12       63.87       76.76      2.99 o
   3   9  12       21.86       22.93      1.99 o
   4   9  12       44.45       47.85     11.96 o
   5   9  12      131.84      149.53      4.98 o
   6   9  12        7.51        5.98      1.99 o
  -5  10  12        0.02        0.00      1.00 o
  -4  10  12        9.96        9.97      1.99 o
  -3  10  12       20.84       19.94      1.99 o
  -2  10  12       16.34       14.95      1.99 o
  -1  10  12       21.56       14.95      1.99 o
   0  10  12        1.23        2.99      1.00 o
   1  10  12        1.09        1.99      2.99 o
   2  10  12        2.07        2.99      1.99 o
   3  10  12        0.81        0.00      1.99 o
   4  10  12        4.03        1.99      1.99 o
   5  10  12        0.05        1.99      1.99 o
   6  10  12        4.49        3.99      1.99 o
  -5  11  12        0.03        0.00      1.99 o
  -4  11  12       14.87       12.96      1.99 o
  -3  11  12        4.70        4.98      1.99 o
  -2  11  12       19.30       22.93      1.99 o
  -1  11  12        3.18        3.99      1.99 o
   0  11  12        0.00        1.00      1.00 o
   1  11  12        7.87       12.96      2.99 o
   2  11  12        1.08        0.00      1.99 o
   3  11  12        3.84        9.97      2.99 o
   4  11  12        0.00        0.00      1.99 o
   5  11  12        4.42        1.99      2.99 o
  -4  12  12       29.16       28.91      2.99 o
  -3  12  12        0.47        1.99      1.99 o
  -2  12  12       32.53       35.89      2.99 o
  -1  12  12       73.44       88.72      4.98 o
   0  12  12        2.65        2.99      2.99 o
   1  12  12        4.57        3.99      2.99 o
   2  12  12        0.50        0.00      1.99 o
   3  12  12        6.40        4.98      2.99 o
   4  12  12        1.87        1.99      2.99 o
  -4  13  12        3.44        8.97      1.99 o
  -3  13  12       42.57       47.85      2.99 o
  -2  13  12       12.84       11.96      1.99 o
  -1  13  12       54.42       71.77      3.99 o
   0  13  12        2.16        2.99      1.99 o
   1  13  12       33.42       36.88      3.99 o
   2  13  12       21.18       20.93      3.99 o
  -3  14  12        1.22        1.99      1.99 o
  -2  14  12       11.89       10.97      1.99 o
  -1  14  12        6.48        6.98      4.98 o
   0  14  12       37.46       33.89      2.99 o
 -10   1  13        1.21        1.00      1.00 o
  -9   1  13        0.74        2.99      1.00 o
  -8   1  13       15.37       12.96      2.99 o
  -7   1  13        5.89        3.99      1.00 o
  -6   1  13        3.47        4.98      1.00 o
  -4   1  13      104.79       87.72      1.99 o
  -3   1  13        6.75        9.97      1.00 o
  -2   1  13       64.52       59.81      1.00 o
  -1   1  13        2.64        2.99      0.10 o
   0   1  13       17.92       15.95      1.00 o
   1   1  13      100.25       98.69      1.99 o
   2   1  13        8.06        7.97      1.00 o
   3   1  13        1.05        2.99      1.00 o
   4   1  13        1.32        1.99      1.00 o
   5   1  13        4.58        4.98      1.00 o
   6   1  13        4.05        2.99      1.00 o
   7   1  13        1.13        1.00      1.00 o
   8   1  13       11.48        8.97      1.99 o
 -10   2  13       61.72       71.77      3.99 o
  -9   2  13       30.33       33.89      1.99 o
  -8   2  13       26.64       21.93      1.99 o
  -7   2  13        1.92        0.00      1.00 o
  -6   2  13        0.16        1.00      1.00 o
  -5   2  13      384.09      367.84      5.98 o
  -4   2  13      427.14      471.52      4.98 o
  -3   2  13        3.40        1.99      1.00 o
  -2   2  13       16.49       20.93      1.00 o
  -1   2  13       25.08       24.92      1.99 o
   0   2  13        1.86        1.99      0.10 o
   1   2  13        3.71        1.99      0.10 o
   2   2  13      423.14      412.70      4.98 o
   3   2  13        9.54        7.97      1.00 o
   4   2  13        2.03        1.00      1.00 o
   5   2  13       13.09       12.96      1.00 o
   6   2  13        3.42        0.00      1.00 o
   7   2  13       13.48       15.95      1.00 o
   8   2  13        0.53        0.00      1.99 o
 -10   3  13       13.11        9.97      1.99 o
  -9   3  13       30.33       36.88      2.99 o
  -8   3  13        4.41        1.00      1.00 o
  -7   3  13       60.20       53.83      1.99 o
  -6   3  13      128.40      100.68      1.99 o
  -5   3  13       23.03       29.91      1.00 o
  -4   3  13      212.47      186.41      1.99 o
  -3   3  13       29.05       20.93      1.00 o
  -2   3  13      862.12      846.34      9.97 o
  -1   3  13       50.11       45.86      1.00 o
   0   3  13      100.86      108.66      1.99 o
   1   3  13        6.79        6.98      1.00 o
   2   3  13       37.00       35.89      1.00 o
   3   3  13       57.36       48.85      1.99 o
   4   3  13      304.28      298.06      5.98 o
   5   3  13       21.44       18.94      1.99 o
   6   3  13        2.83        1.00      1.00 o
   7   3  13        0.92        0.00      1.00 o
   8   3  13        2.51        0.00      1.00 o
 -10   4  13        0.00        0.00      1.99 o
  -9   4  13        0.36        0.00      1.00 o
  -8   4  13       71.06       55.82      2.99 o
  -7   4  13       38.44       29.91      5.98 o
  -6   4  13        8.01        6.98      1.00 o
  -5   4  13      204.39      193.39      2.99 o
  -4   4  13      203.74      202.36      3.99 o
  -3   4  13      475.09      503.42      4.98 o
  -2   4  13      144.51      146.54      1.99 o
  -1   4  13      432.99      463.54      5.98 o
   0   4  13       58.66       64.80      1.99 o
   1   4  13       22.71       22.93      1.00 o
   2   4  13        0.73        1.00      1.00 o
   3   4  13        2.72        1.99      1.00 o
   4   4  13        0.12        0.00      1.00 o
   5   4  13       16.28       11.96      1.99 o
   6   4  13        4.30        5.98      3.99 o
   7   4  13        1.29        1.00      1.99 o
   8   4  13        1.16        1.00      1.99 o
 -10   5  13        0.62        1.00      1.99 o
  -9   5  13       22.39       27.91      1.99 o
  -8   5  13        9.67        7.97      1.99 o
  -7   5  13        0.89        1.00      1.00 o
  -6   5  13       67.71       55.82      1.99 o
  -5   5  13      115.33      106.66      2.99 o
  -4   5  13        7.10        3.99      1.00 o
  -3   5  13       21.69       21.93      1.99 o
  -2   5  13        0.06        0.00      1.00 o
  -1   5  13        1.73        2.99      1.00 o
   0   5  13        5.52        2.99      1.00 o
   1   5  13        3.07        3.99      1.00 o
   2   5  13        9.48        8.97      1.00 o
   3   5  13       34.26       31.90      5.98 o
   4   5  13       41.03       38.88      2.99 o
   5   5  13        1.59        0.00      1.00 o
   6   5  13        3.13        3.99      1.99 o
   7   5  13        2.67        1.00      1.99 o
   8   5  13        0.40        0.00      1.99 o
  -9   6  13       11.49        7.97      1.99 o
  -8   6  13        1.29        2.99      1.00 o
  -7   6  13       57.54       55.82      2.99 o
  -6   6  13        4.91        5.98      1.99 o
  -5   6  13       33.19       39.87      1.99 o
  -4   6  13        1.60        3.99      1.99 o
  -3   6  13      115.96      131.59      2.99 o
  -2   6  13        5.07        6.98      1.00 o
  -1   6  13      296.50      293.08      5.98 o
   0   6  13        0.01        0.00      1.00 o
   1   6  13      249.91      270.15      4.98 o
   2   6  13       24.51       19.94      1.99 o
   3   6  13      177.74      173.45      3.99 o
   4   6  13        7.91        3.99      1.99 o
   5   6  13        3.20        0.00      3.99 o
   6   6  13        2.37        0.00      1.99 o
   7   6  13        1.88        1.99      1.99 o
  -9   7  13        5.93        2.99      1.99 o
  -8   7  13        0.25        0.00      1.00 o
  -7   7  13       21.28       17.94      1.99 o
  -6   7  13        0.82        1.99      1.00 o
  -5   7  13      141.17      130.59      4.98 o
  -4   7  13       16.95       19.94      1.99 o
  -3   7  13      124.40      111.65      2.99 o
  -2   7  13        3.30        1.00      1.99 o
  -1   7  13        0.09        1.00      1.00 o
   0   7  13      176.64      190.40      3.99 o
   1   7  13      148.51      138.56      3.99 o
   2   7  13      221.33      233.27      8.97 o
   3   7  13       65.88       59.81      3.99 o
   4   7  13        7.78        5.98      1.99 o
   5   7  13        0.25        0.00      1.00 o
   6   7  13        0.04        1.99      1.99 o
   7   7  13        0.93        1.99      1.99 o
  -9   8  13        0.32        0.00      2.99 o
  -8   8  13        1.39        1.00      1.00 o
  -7   8  13        0.24        2.99      1.99 o
  -6   8  13        1.66        2.99      1.99 o
  -5   8  13       97.12      105.67      4.98 o
  -4   8  13       72.56       64.80      3.99 o
  -3   8  13       14.94       16.95      1.99 o
  -2   8  13        1.63        1.00      1.00 o
  -1   8  13       32.14       31.90      1.99 o
   0   8  13      265.83      251.21      4.98 o
   1   8  13       12.79       12.96      2.99 o
   2   8  13       28.52       26.92      1.99 o
   3   8  13        0.06        0.00      1.00 o
   4   8  13       29.16       27.91      1.99 o
   5   8  13        0.28        1.99      1.99 o
   6   8  13        0.40        1.99      2.99 o
  -6   9  13        2.64        5.98      1.99 o
  -5   9  13       20.87       31.90      2.99 o
  -4   9  13       90.34       82.74      3.99 o
  -3   9  13       40.76       38.88      3.99 o
  -2   9  13        9.41        9.97      1.99 o
  -1   9  13        0.03        1.99      1.00 o
   0   9  13       37.75       34.89      2.99 o
   1   9  13        1.86        2.99      1.00 o
   2   9  13       16.61       20.93      2.99 o
   3   9  13        6.46        5.98      1.99 o
   4   9  13       70.18       57.82      8.97 o
   5   9  13        7.97        4.98      1.99 o
   6   9  13        0.31        0.00      1.99 o
  -5  10  13        3.04        1.99      1.99 o
  -4  10  13       90.36       85.73      3.99 o
  -3  10  13        4.41        4.98      1.00 o
  -2  10  13        3.53        2.99      1.00 o
  -1  10  13       20.74       17.94      1.99 o
   0  10  13       23.36       19.94      3.99 o
   1  10  13        0.31        1.99      1.99 o
   2  10  13       11.49       10.97      1.99 o
   3  10  13        6.14        5.98      1.99 o
   4  10  13       13.64       12.96      3.99 o
   5  10  13       12.05       14.95      2.99 o
  -5  11  13        1.66        2.99      1.99 o
  -4  11  13       27.96       30.90      2.99 o
  -3  11  13       74.60       81.74      3.99 o
  -2  11  13        2.76        1.99      1.00 o
  -1  11  13        6.27        7.97      1.99 o
   0  11  13       22.10       24.92      1.99 o
   1  11  13       15.60       16.95      2.99 o
   2  11  13       11.23       14.95      1.99 o
   3  11  13        7.48        3.99      1.99 o
   4  11  13        0.16        0.00      1.99 o
  -4  12  13        0.97        0.00      1.99 o
  -3  12  13       45.30       58.82      2.99 o
  -2  12  13        3.78        5.98      1.99 o
  -1  12  13        2.11        2.99      2.99 o
   0  12  13        7.98        7.97      1.99 o
   1  12  13        0.27        1.00      1.99 o
   2  12  13        0.22        0.00      2.99 o
   3  12  13        0.42        0.00      1.99 o
  -4  13  13        0.98        1.99      1.99 o
  -3  13  13       31.87       35.89      3.99 o
  -2  13  13       17.21       20.93      5.98 o
  -1  13  13       27.57       33.89      3.99 o
   0  13  13       16.78       18.94      2.99 o
   1  13  13        7.10        6.98      1.99 o
 -10   0  14       16.01       12.96      2.99 o
  -9   0  14       77.30       76.76      4.98 o
  -8   0  14       75.95       88.72      4.98 o
  -7   0  14        3.00        0.00      1.00 o
  -6   0  14        4.03        3.99      1.00 o
  -5   0  14     1021.97      929.08     19.94 o
  -4   0  14      120.60      124.61      3.99 o
  -3   0  14      927.33      881.23     18.94 o
  -2   0  14      260.43      268.16     10.97 o
  -1   0  14        2.14        1.00      1.00 o
   0   0  14      180.12      185.42      6.98 o
   1   0  14       39.27       38.88      2.99 o
   2   0  14       27.59       25.92      3.99 o
   3   0  14        6.12        1.99      1.00 o
   4   0  14       51.81       65.79      2.99 o
   5   0  14        0.09        0.00      1.00 o
   6   0  14        1.16        0.00      1.00 o
   7   0  14       10.15        8.97      1.99 o
   8   0  14        3.47        0.00      1.99 o
 -10   1  14        3.58        2.99      1.00 o
  -9   1  14       17.07       17.94      2.99 o
  -8   1  14        2.52        2.99      1.00 o
  -7   1  14        2.46        1.99      1.00 o
  -6   1  14       79.19       97.69      2.99 o
  -5   1  14      544.61      515.38      7.97 o
  -4   1  14      377.54      340.93      4.98 o
  -3   1  14       35.94       32.90      1.00 o
  -2   1  14      866.24      845.34      8.97 o
  -1   1  14       29.86       31.90      1.00 o
   0   1  14        0.24        0.00      1.00 o
   1   1  14       78.47       75.76      1.00 o
   2   1  14        2.93        0.00      1.00 o
   3   1  14      137.69      145.54      2.99 o
   4   1  14       16.10       19.94      1.00 o
   5   1  14       16.19       10.97      1.00 o
   6   1  14        1.95        1.00      1.00 o
   7   1  14        0.41        0.00      1.00 o
   8   1  14        0.49        0.00      2.99 o
 -10   2  14       12.33       11.96      1.99 o
  -9   2  14       18.93       16.95      2.99 o
  -8   2  14        6.01        4.98      1.00 o
  -7   2  14        0.01        1.00      1.00 o
  -6   2  14      197.61      199.37      3.99 o
  -5   2  14      140.28      144.55      2.99 o
  -4   2  14      216.28      200.37      2.99 o
  -3   2  14        8.33        8.97      1.00 o
  -2   2  14       79.55       64.80      1.00 o
  -1   2  14       20.07       20.93      1.00 o
   0   2  14       43.57       41.87      1.00 o
   1   2  14        0.74        1.00      0.10 o
   2   2  14      591.20      609.09      8.97 o
   3   2  14       41.35       42.87      1.99 o
   4   2  14      102.09      112.65      2.99 o
   5   2  14        3.76        3.99      1.00 o
   6   2  14       10.15       10.97      1.00 o
   7   2  14       20.59       24.92      1.99 o
   8   2  14        3.05        1.00      1.99 o
 -10   3  14        0.43        0.00      1.00 o
  -9   3  14       20.68       23.92      1.99 o
  -8   3  14       23.46       22.93      1.99 o
  -7   3  14       19.11       17.94      1.99 o
  -6   3  14        0.01        0.00      1.99 o
  -5   3  14       78.38       80.75      1.99 o
  -4   3  14       36.66       31.90      1.00 o
  -3   3  14       14.37       14.95      1.00 o
  -2   3  14      124.31      112.65      6.98 o
  -1   3  14        0.02        0.00      0.10 o
   0   3  14      154.75      152.52      3.99 o
   1   3  14       54.74       53.83      1.99 o
   2   3  14      239.69      258.19      4.98 o
   3   3  14        4.18        3.99      1.00 o
   4   3  14      214.36      229.28      6.98 o
   5   3  14       35.93       36.88      1.99 o
   6   3  14       15.03       17.94      1.99 o
   7   3  14        3.45        1.99      1.99 o
 -10   4  14        3.60        7.97      1.99 o
  -9   4  14       44.35       48.85      4.98 o
  -8   4  14       37.51       36.88      3.99 o
  -7   4  14        0.31        1.99      1.00 o
  -6   4  14       76.03       72.77      2.99 o
  -5   4  14       50.64       48.85      1.99 o
  -4   4  14        3.62        1.00      1.00 o
  -3   4  14       59.61       52.83      1.00 o
  -2   4  14      386.60      407.72      6.98 o
  -1   4  14      415.41      412.70      7.97 o
   0   4  14       29.98       26.92      2.99 o
   1   4  14        3.43        1.99      1.00 o
   2   4  14      207.01      201.37      3.99 o
   3   4  14       56.51       61.81      4.98 o
   4   4  14        0.30        1.00      1.00 o
   5   4  14       43.50       43.86      2.99 o
   6   4  14        0.35        0.00      1.00 o
   7   4  14        6.72        5.98      1.99 o
  -9   5  14        7.43        9.97      1.99 o
  -8   5  14       66.81       70.78      2.99 o
  -7   5  14        7.28        7.97      1.00 o
  -6   5  14        5.78        4.98      1.00 o
  -5   5  14       29.02       21.93      1.99 o
  -4   5  14      145.25      119.62      2.99 o
  -3   5  14      449.30      432.64      6.98 o
  -2   5  14      248.19      236.26      4.98 o
  -1   5  14      118.08      117.63      2.99 o
   0   5  14       37.40       39.87      1.99 o
   1   5  14       54.70       46.85      3.99 o
   2   5  14        2.17        0.00      1.00 o
   3   5  14       71.07       74.77      2.99 o
   4   5  14        0.12        1.00      1.00 o
   5   5  14        0.35        0.00      1.99 o
   6   5  14        5.01        4.98      3.99 o
   7   5  14        0.56        0.00      2.99 o
  -9   6  14        1.12        0.00      1.00 o
  -8   6  14       30.19       32.90      1.99 o
  -7   6  14        0.41        0.00      1.99 o
  -6   6  14       23.41       14.95      1.99 o
  -5   6  14        0.25        0.00      1.00 o
  -4   6  14       54.58       43.86      2.99 o
  -3   6  14      424.88      391.77      9.97 o
  -2   6  14      145.01      137.57      3.99 o
  -1   6  14       12.27        8.97      1.99 o
   0   6  14       86.82       83.74      2.99 o
   1   6  14       24.86       20.93      1.99 o
   2   6  14        0.66        0.00      1.00 o
   3   6  14        0.42        1.00      1.00 o
   4   6  14        3.63        2.99      1.99 o
   5   6  14        6.02        6.98      1.99 o
   6   6  14        0.06        0.00      1.99 o
   7   6  14        0.34        0.00      2.99 o
  -9   7  14        4.53        2.99      1.99 o
  -8   7  14        1.79        0.00      1.99 o
  -7   7  14        0.02        0.00      1.00 o
  -6   7  14       64.86       54.83      1.99 o
  -5   7  14       57.87       55.82      3.99 o
  -4   7  14        1.25        3.99      1.99 o
  -3   7  14        1.59        1.00      1.99 o
  -2   7  14       45.21       37.88      4.98 o
  -1   7  14        3.00        1.99      1.00 o
   0   7  14      165.99      165.48      3.99 o
   1   7  14       40.66       37.88      1.99 o
   2   7  14       67.68       67.79      2.99 o
   3   7  14       99.92      112.65      3.99 o
   4   7  14        0.05        1.00      1.99 o
   5   7  14        3.38        1.00      2.99 o
   6   7  14        0.06        0.00      1.99 o
  -8   8  14        0.04        1.00      1.00 o
  -7   8  14        6.80        6.98      1.00 o
  -6   8  14       32.48       29.91      2.99 o
  -5   8  14        3.22        3.99      1.99 o
  -4   8  14        4.07        2.99      1.99 o
  -3   8  14        4.65        1.99      2.99 o
  -2   8  14        2.68        4.98      1.99 o
  -1   8  14        5.55        5.98      1.00 o
   0   8  14        0.08        0.00      1.00 o
   1   8  14        5.81        5.98      1.00 o
   2   8  14       88.14       87.72      3.99 o
   3   8  14      188.43      198.38      4.98 o
   4   8  14       83.34       99.69      3.99 o
   5   8  14       14.05       18.94      1.99 o
   6   8  14       84.84       91.71      9.97 o
  -6   9  14        1.41        3.99      1.99 o
  -5   9  14        4.37        2.99      1.99 o
  -4   9  14        5.97        7.97      1.99 o
  -3   9  14       31.57       29.91      1.99 o
  -2   9  14        7.80        8.97      1.99 o
  -1   9  14        2.86        3.99      1.00 o
   0   9  14        0.71        1.00      1.00 o
   1   9  14        0.10        0.00      1.00 o
   2   9  14        7.97        6.98      1.99 o
   3   9  14        2.04        3.99      1.99 o
   4   9  14       73.15       88.72      3.99 o
   5   9  14        4.65        3.99      1.99 o
  -5  10  14        5.77        5.98      1.99 o
  -4  10  14        7.13        9.97      1.99 o
  -3  10  14        0.67        0.00      1.00 o
  -2  10  14        0.19        0.00      1.00 o
  -1  10  14        7.01        5.98      1.99 o
   0  10  14       60.26       68.78      2.99 o
   1  10  14       31.32       27.91      3.99 o
   2  10  14        8.48        7.97      2.99 o
   3  10  14        0.04        0.00      1.99 o
   4  10  14        0.10        1.99      1.99 o
  -5  11  14       11.37        8.97      1.99 o
  -4  11  14        0.06        1.99      1.99 o
  -3  11  14        8.88        8.97      1.99 o
  -2  11  14       20.04       21.93      1.99 o
  -1  11  14       67.71       67.79      2.99 o
   0  11  14        0.98        1.00      2.99 o
   1  11  14       19.38       18.94      1.99 o
   2  11  14       10.82       11.96      1.99 o
   3  11  14        2.06        1.99      1.99 o
  -4  12  14        3.03        1.99      1.99 o
  -3  12  14        0.30        0.00      1.99 o
  -2  12  14        6.37        3.99      1.99 o
  -1  12  14        4.02        2.99      1.99 o
   0  12  14        8.39        8.97      1.99 o
   1  12  14       10.46       16.95      1.99 o
   2  12  14        8.77        8.97      1.99 o
  -4  13  14        0.93        2.99      1.99 o
  -3  13  14       15.88       19.94      1.99 o
  -2  13  14        0.89        0.00      1.99 o
  -1  13  14       48.48       57.82      7.97 o
   0  13  14        0.02        1.99      1.99 o
 -10   1  15        0.03        1.00      1.00 o
  -9   1  15        0.53        1.00      1.00 o
  -8   1  15       21.82       20.93      1.99 o
  -7   1  15       53.29       50.84      1.99 o
  -6   1  15        1.04        1.00      1.99 o
  -5   1  15        0.00        0.00      1.00 o
  -4   1  15       30.55       32.90      2.99 o
  -3   1  15      536.15      580.18      6.98 o
  -2   1  15       63.04       62.80      1.99 o
  -1   1  15       13.31       16.95      1.00 o
   0   1  15       16.34       15.95      1.99 o
   1   1  15        8.92       11.96      1.00 o
   2   1  15        0.59        0.00      1.00 o
   3   1  15       16.73       15.95      1.99 o
   4   1  15        0.53        0.00      1.00 o
   5   1  15        0.14        1.00      1.00 o
   6   1  15       10.13       11.96      1.00 o
   7   1  15        0.15        0.00      1.00 o
 -10   2  15        8.87        6.98      1.99 o
  -9   2  15       13.23        9.97      1.99 o
  -8   2  15        1.45        0.00      1.00 o
  -7   2  15        0.31        1.99      1.00 o
  -6   2  15      136.79      127.60      2.99 o
  -5   2  15       31.15       27.91      1.99 o
  -4   2  15       56.35       47.85      1.99 o
  -3   2  15      609.86      587.15      6.98 o
  -2   2  15        9.27        4.98      1.00 o
  -1   2  15        6.76        7.97      1.99 o
   0   2  15        0.88        1.00      0.10 o
   1   2  15       26.74       24.92      1.00 o
   2   2  15        8.89        7.97      1.00 o
   3   2  15        0.39        0.00      1.00 o
   4   2  15       41.12       31.90      1.99 o
   5   2  15       35.13       34.89      1.99 o
   6   2  15        0.31        0.00      1.00 o
   7   2  15       22.94       24.92      1.99 o
 -10   3  15      101.92      107.66      4.98 o
  -9   3  15        3.98        1.99      1.00 o
  -8   3  15       36.91       40.87      3.99 o
  -7   3  15        1.01        0.00      1.00 o
  -6   3  15        0.01        0.00      1.00 o
  -5   3  15       41.16       35.89      1.99 o
  -4   3  15      315.57      294.08      3.99 o
  -3   3  15      179.34      166.48      2.99 o
  -2   3  15       43.49       25.92      2.99 o
  -1   3  15      288.02      294.08      7.97 o
   0   3  15      158.71      148.53      2.99 o
   1   3  15       19.46       16.95      1.00 o
   2   3  15       76.61       80.75      2.99 o
   3   3  15       76.16       66.79      2.99 o
   4   3  15        0.65        1.99      1.00 o
   5   3  15        3.94        5.98      1.99 o
   6   3  15       20.96       20.93      1.99 o
   7   3  15       11.17       10.97      1.99 o
 -10   4  15       16.17       17.94      2.99 o
  -9   4  15       85.34      116.63      3.99 o
  -8   4  15        0.87        1.00      1.00 o
  -7   4  15       10.22        6.98      1.00 o
  -6   4  15       13.01        8.97      1.00 o
  -5   4  15       72.16       62.80      2.99 o
  -4   4  15       61.08       63.80      1.99 o
  -3   4  15       94.97       83.74      1.99 o
  -2   4  15      184.25      195.39      6.98 o
  -1   4  15       79.92       75.76      1.99 o
   0   4  15        0.01        0.00      1.00 o
   1   4  15      112.11      117.63      3.99 o
   2   4  15       40.80       54.83      1.99 o
   3   4  15       32.33       36.88      2.99 o
   4   4  15        4.83        4.98      1.00 o
   5   4  15        4.54        4.98      1.99 o
   6   4  15        3.94        4.98      1.99 o
   7   4  15       22.44       23.92      3.99 o
  -9   5  15        7.24        5.98      1.99 o
  -8   5  15        0.73        0.00      1.99 o
  -7   5  15        4.03        7.97      1.00 o
  -6   5  15       11.89       15.95      1.00 o
  -5   5  15       19.31       14.95      1.00 o
  -4   5  15       47.28       45.86      2.99 o
  -3   5  15      311.18      313.02      8.97 o
  -2   5  15        5.10        4.98      1.00 o
  -1   5  15       20.47       15.95      1.00 o
   0   5  15       25.84       25.92      1.99 o
   1   5  15       37.23       35.89      1.99 o
   2   5  15        0.37        1.99      1.00 o
   3   5  15       55.73       58.82      2.99 o
   4   5  15        2.23        1.99      1.99 o
   5   5  15        1.23        1.99      1.99 o
   6   5  15        2.48        1.00      1.99 o
  -9   6  15        9.17       12.96      4.98 o
  -8   6  15        1.38        3.99      1.00 o
  -7   6  15        6.53        5.98      1.00 o
  -6   6  15        3.33        2.99      1.00 o
  -5   6  15       19.53       18.94      1.99 o
  -4   6  15       51.17       54.83      3.99 o
  -3   6  15        2.85        1.99      1.99 o
  -2   6  15        8.39       11.96      1.00 o
  -1   6  15       19.99       15.95      2.99 o
   0   6  15       12.79       14.95      1.99 o
   1   6  15       41.27       40.87      2.99 o
   2   6  15       11.95        8.97      1.00 o
   3   6  15       84.15       92.71      2.99 o
   4   6  15        3.30        1.99      1.99 o
   5   6  15       48.90       58.82      4.98 o
   6   6  15        1.22        0.00      1.99 o
  -9   7  15        0.36        0.00      1.99 o
  -8   7  15        0.15        0.00      1.00 o
  -7   7  15        0.04        0.00      1.00 o
  -6   7  15        5.38        6.98      1.00 o
  -5   7  15        8.00        4.98      1.99 o
  -4   7  15        2.15        1.00      1.99 o
  -3   7  15       70.18       58.82      3.99 o
  -2   7  15        0.67        1.00      1.99 o
  -1   7  15       86.47       84.73      2.99 o
   0   7  15        9.20        9.97      2.99 o
   1   7  15        7.92        8.97      1.99 o
   2   7  15      139.50      158.50      3.99 o
   3   7  15       48.39       51.84      2.99 o
   4   7  15       50.92       53.83      2.99 o
   5   7  15       27.23       28.91      2.99 o
   6   7  15       10.09        7.97      1.99 o
  -8   8  15        2.26        1.00      1.99 o
  -7   8  15        0.66        1.99      1.99 o
  -6   8  15        1.98        6.98      1.99 o
  -5   8  15       29.13       30.90      2.99 o
  -4   8  15       29.10       36.88      2.99 o
  -3   8  15        2.01        5.98      1.99 o
  -2   8  15       13.49       13.96      1.99 o
  -1   8  15        0.04        0.00      1.00 o
   0   8  15       13.30       11.96      1.99 o
   1   8  15        1.26        2.99      1.00 o
   2   8  15      140.35      138.56      3.99 o
   3   8  15        0.04        1.00      1.99 o
   4   8  15        6.90        7.97      1.99 o
   5   8  15       16.91       24.92      2.99 o
  -6   9  15        2.00        4.98      1.99 o
  -5   9  15        1.24        3.99      1.99 o
  -4   9  15       15.00        5.98      1.99 o
  -3   9  15       23.26       25.92      1.99 o
  -2   9  15       32.38       30.90      1.99 o
  -1   9  15        8.42        8.97      1.99 o
   0   9  15        0.18        1.00      1.00 o
   1   9  15       30.93       29.91      3.99 o
   2   9  15        0.08        0.00      1.99 o
   3   9  15        0.41        0.00      1.99 o
   4   9  15        2.22        2.99      1.99 o
  -5  10  15       13.28       12.96      2.99 o
  -4  10  15        0.18        0.00      1.99 o
  -3  10  15        0.59        0.00      1.00 o
  -2  10  15        0.00        0.00      1.99 o
  -1  10  15        4.64        4.98      1.99 o
   0  10  15       25.33       23.92      1.99 o
   1  10  15       29.17       35.89      3.99 o
   2  10  15       21.35       24.92      1.99 o
   3  10  15        5.14        8.97      1.99 o
   4  10  15        9.29        6.98      1.99 o
  -5  11  15       10.59        6.98      1.99 o
  -4  11  15       25.37       23.92      2.99 o
  -3  11  15        3.92        4.98      1.99 o
  -2  11  15       16.69       17.94      1.99 o
  -1  11  15       26.16       25.92      1.99 o
   0  11  15       17.55       19.94      1.99 o
   1  11  15        1.71        1.00      1.99 o
   2  11  15        8.30        8.97      2.99 o
   3  11  15       13.97       14.95      1.99 o
  -4  12  15        9.37        3.99      1.99 o
  -3  12  15        6.87        4.98      1.99 o
  -2  12  15        0.02        1.00      1.99 o
  -1  12  15       15.38       21.93      5.98 o
   0  12  15        0.09        0.00      1.00 o
   1  12  15        7.09       11.96      2.99 o
 -10   0  16       85.48       85.73      4.98 o
  -9   0  16        4.57        4.98      1.99 o
  -8   0  16        1.11        0.00      1.99 o
  -7   0  16       49.99       48.85      2.99 o
  -6   0  16       26.25       32.90      2.99 o
  -5   0  16        0.09        0.00      1.00 o
  -4   0  16       18.57       17.94      1.99 o
  -3   0  16     1273.98     1244.09     23.92 o
  -2   0  16       40.77       30.90      1.99 o
  -1   0  16      431.51      422.67     11.96 o
   0   0  16      140.74      144.55      5.98 o
   1   0  16        6.11        2.99      1.99 o
   2   0  16        0.74        0.00      1.00 o
   3   0  16        0.16        0.00      1.00 o
   4   0  16        1.12        1.00      1.00 o
   5   0  16        1.59        0.00      1.00 o
   6   0  16       24.63       30.90      1.99 o
   7   0  16        0.53        0.00      1.99 o
 -10   1  16       33.84       36.88      4.98 o
  -9   1  16       13.32        9.97      1.99 o
  -8   1  16        0.89        1.99      1.00 o
  -7   1  16        0.21        1.99      1.00 o
  -6   1  16        0.10        0.00      1.00 o
  -5   1  16       12.69        9.97      1.00 o
  -4   1  16        9.16        9.97      1.00 o
  -3   1  16      770.96      778.55      9.97 o
  -2   1  16      374.13      358.87      4.98 o
  -1   1  16      106.85      110.65      1.99 o
   0   1  16      234.39      238.25      4.98 o
   1   1  16       22.92       23.92      1.00 o
   2   1  16        1.89        1.00      1.00 o
   3   1  16        4.33        4.98      1.00 o
   4   1  16        3.24        2.99      1.00 o
   5   1  16        4.85        2.99      1.00 o
   6   1  16        1.79        0.00      1.00 o
   7   1  16        4.24        1.99      1.00 o
 -10   2  16        9.46        6.98      2.99 o
  -9   2  16        1.43        0.00      2.99 o
  -8   2  16       21.87       15.95      1.99 o
  -7   2  16        8.16        8.97      1.00 o
  -6   2  16        3.70        0.00      1.99 o
  -5   2  16        0.60        0.00      1.00 o
  -4   2  16      260.94      265.17      3.99 o
  -3   2  16       97.24      102.68      1.99 o
  -2   2  16      396.22      392.77      5.98 o
  -1   2  16       92.21      100.68      1.99 o
   0   2  16      156.54      159.50      3.99 o
   1   2  16        0.66        0.00      1.00 o
   2   2  16        0.19        0.00      1.00 o
   3   2  16       10.17       11.96      1.00 o
   4   2  16       49.77       56.82      1.99 o
   5   2  16       53.84       61.81      1.99 o
   6   2  16       16.62       19.94      1.00 o
   7   2  16        3.61        5.98      1.00 o
 -10   3  16        1.76        3.99      2.99 o
  -9   3  16        1.78        1.99      1.00 o
  -8   3  16        9.00       10.97      1.99 o
  -7   3  16       15.42       14.95      1.99 o
  -6   3  16       57.95       63.80      4.98 o
  -5   3  16        4.13        5.98      1.00 o
  -4   3  16       29.13       31.90      1.99 o
  -3   3  16        1.02        1.00      1.99 o
  -2   3  16        3.50        2.99      1.99 o
  -1   3  16        0.74        0.00      1.00 o
   0   3  16       96.27       95.70      2.99 o
   1   3  16        0.05        1.00      1.00 o
   2   3  16       68.75       65.79      2.99 o
   3   3  16       49.95       44.86      3.99 o
   4   3  16       50.67       53.83      2.99 o
   5   3  16       11.49       12.96      1.99 o
   6   3  16       23.00       17.94      1.99 o
  -9   4  16       20.98       21.93      1.99 o
  -8   4  16       13.10        7.97      1.00 o
  -7   4  16       82.92       90.71      2.99 o
  -6   4  16        0.28        0.00      1.00 o
  -5   4  16        0.16        1.00      1.00 o
  -4   4  16      203.81      195.39      4.98 o
  -3   4  16        1.90        1.00      1.99 o
  -2   4  16      228.59      218.31      6.98 o
  -1   4  16        0.08        0.00      1.00 o
   0   4  16       27.06       24.92      1.99 o
   1   4  16      114.11      112.65      2.99 o
   2   4  16       19.26       17.94      2.99 o
   3   4  16        0.33        1.00      1.00 o
   4   4  16        2.30        1.99      1.99 o
   5   4  16        0.00        0.00      1.00 o
   6   4  16        5.94        5.98      1.99 o
  -9   5  16        0.15        0.00      1.99 o
  -8   5  16        3.35        6.98      1.99 o
  -7   5  16       23.82       29.91      1.99 o
  -6   5  16        9.19       14.95      1.00 o
  -5   5  16        1.60        1.00      1.00 o
  -4   5  16        1.28        1.00      1.00 o
  -3   5  16       30.24       25.92      2.99 o
  -2   5  16       23.40       17.94      2.99 o
  -1   5  16       80.87       75.76      3.99 o
   0   5  16       12.89       10.97      1.00 o
   1   5  16       18.41       12.96      1.00 o
   2   5  16       37.96       30.90      1.99 o
   3   5  16        0.00        1.00      2.99 o
   4   5  16        5.19        4.98      1.99 o
   5   5  16        1.07        1.99      2.99 o
   6   5  16        0.11        0.00      1.00 o
  -9   6  16        0.34        0.00      1.99 o
  -8   6  16       42.93       53.83      2.99 o
  -7   6  16        0.11        0.00      1.00 o
  -6   6  16       81.78       86.73      1.99 o
  -5   6  16        0.06        0.00      1.00 o
  -4   6  16        2.10        1.99      1.99 o
  -3   6  16       20.25       12.96      1.99 o
  -2   6  16       83.18       76.76      2.99 o
  -1   6  16      253.38      242.24      4.98 o
   0   6  16      114.22      106.66      2.99 o
   1   6  16        3.34        1.00      1.00 o
   2   6  16      102.73       96.70      2.99 o
   3   6  16       21.65       20.93      1.99 o
   4   6  16        0.59        0.00      1.99 o
   5   6  16        0.21        1.00      1.99 o
   6   6  16        4.63        3.99      1.99 o
  -8   7  16       20.59       26.92      2.99 o
  -7   7  16        2.95        1.00      1.00 o
  -6   7  16        1.29        1.00      1.00 o
  -5   7  16        3.33        5.98      1.99 o
  -4   7  16        1.50        1.00      1.99 o
  -3   7  16       25.14       25.92      2.99 o
  -2   7  16       37.00       35.89      2.99 o
  -1   7  16        6.24        6.98      1.00 o
   0   7  16       62.46       55.82      7.97 o
   1   7  16       20.33       20.93      1.99 o
   2   7  16       79.46       75.76      3.99 o
   3   7  16       59.18       62.80      3.99 o
   4   7  16        3.13        1.00      1.99 o
   5   7  16       41.55       49.84      7.97 o
  -8   8  16        0.70        1.00      1.99 o
  -7   8  16        9.13        5.98      1.99 o
  -6   8  16        7.73        3.99      1.99 o
  -5   8  16       13.81       17.94      2.99 o
  -4   8  16        6.80        9.97      1.99 o
  -3   8  16        0.00        0.00      1.99 o
  -2   8  16       21.25       18.94      1.99 o
  -1   8  16        6.00        4.98      1.00 o
   0   8  16       32.61       36.88      1.99 o
   1   8  16       16.19       15.95      1.99 o
   2   8  16       24.16       23.92      1.99 o
   3   8  16        4.42        5.98      1.99 o
   4   8  16       65.61       82.74      3.99 o
  -6   9  16       58.64       62.80      3.99 o
  -5   9  16       32.98       40.87      3.99 o
  -4   9  16       78.50       82.74      4.98 o
  -3   9  16       16.31       18.94      2.99 o
  -2   9  16       14.63       10.97      3.99 o
  -1   9  16        0.70        0.00      1.00 o
   0   9  16        4.87        7.97      1.99 o
   1   9  16        2.96        2.99      1.99 o
   2   9  16        0.04        0.00      1.00 o
   3   9  16        7.35       12.96      1.99 o
   4   9  16        0.97        1.00      1.99 o
  -5  10  16      132.75      151.52      5.98 o
  -4  10  16        2.53        0.00      1.99 o
  -3  10  16        0.09        1.00      1.99 o
  -2  10  16        2.38        2.99      1.00 o
  -1  10  16        2.61        1.99      1.00 o
   0  10  16        8.03        7.97      1.99 o
   1  10  16        0.95        1.99      1.99 o
   2  10  16        4.01        1.99      1.99 o
   3  10  16        1.13        0.00      1.99 o
  -5  11  16        3.63        2.99      1.99 o
  -4  11  16        0.30        0.00      1.99 o
  -3  11  16        6.79        4.98      1.99 o
  -2  11  16        5.85        1.99      1.99 o
  -1  11  16        1.53        1.99      1.99 o
   0  11  16        3.27        3.99      1.99 o
   1  11  16        1.16        0.00      1.99 o
   2  11  16        8.43        8.97      1.99 o
  -4  12  16        0.42        0.00      1.99 o
  -3  12  16        1.26        1.00      1.99 o
  -2  12  16       21.02       21.93      1.99 o
  -1  12  16        5.50        2.99      1.99 o
   0  12  16        5.22        3.99      1.99 o
 -10   1  17        0.06        0.00      1.99 o
  -9   1  17        0.57        1.99      1.00 o
  -8   1  17        0.02        1.00      1.99 o
  -7   1  17       15.05       17.94      1.99 o
  -6   1  17       46.63       51.84      2.99 o
  -5   1  17       35.44       31.90      1.99 o
  -4   1  17        9.43       14.95      2.99 o
  -3   1  17        6.46        5.98      1.00 o
  -2   1  17        7.89        9.97      1.00 o
  -1   1  17      173.88      186.41      6.98 o
   0   1  17       69.50       68.78      2.99 o
   1   1  17       32.15       31.90      2.99 o
   2   1  17       17.54       16.95      1.00 o
   3   1  17       11.46        7.97      1.00 o
   4   1  17        1.96        1.99      1.00 o
   5   1  17       10.12        8.97      1.00 o
   6   1  17        3.39        2.99      1.00 o
  -9   2  17       15.53       14.95      3.99 o
  -8   2  17        4.59        2.99      1.00 o
  -7   2  17        1.50        1.00      1.00 o
  -6   2  17        8.57        7.97      1.00 o
  -5   2  17       68.66       62.80      1.99 o
  -4   2  17       83.08       80.75      1.99 o
  -3   2  17        4.27        6.98      1.00 o
  -2   2  17        4.44        5.98      1.99 o
  -1   2  17      345.50      340.93      9.97 o
   0   2  17        0.38        1.99      1.99 o
   1   2  17        0.08        0.00      1.00 o
   2   2  17       11.08       10.97      1.99 o
   3   2  17        8.17       11.96      1.00 o
   4   2  17       15.28       18.94      1.99 o
   5   2  17        3.96        3.99      1.00 o
   6   2  17       47.78       43.86      2.99 o
  -9   3  17        4.83        4.98      1.99 o
  -8   3  17       90.64      109.66      5.98 o
  -7   3  17       26.61       27.91      1.99 o
  -6   3  17       28.39       31.90      2.99 o
  -5   3  17        5.50        6.98      1.00 o
  -4   3  17       18.79       17.94      1.00 o
  -3   3  17       11.53        9.97      1.00 o
  -2   3  17      228.89      228.28      4.98 o
  -1   3  17        1.50        1.00      1.00 o
   0   3  17      100.41       92.71      1.99 o
   1   3  17        9.35        9.97      1.00 o
   2   3  17       31.28       31.90      1.99 o
   3   3  17       43.50       44.86      1.99 o
   4   3  17       16.20       18.94      1.99 o
   5   3  17        0.26        1.00      1.00 o
   6   3  17        3.73        3.99      1.00 o
  -9   4  17       10.87       10.97      1.99 o
  -8   4  17       20.68       26.92      1.99 o
  -7   4  17      258.14      313.02      5.98 o
  -6   4  17       31.83       30.90      3.99 o
  -5   4  17        0.62        1.99      1.00 o
  -4   4  17       22.15       21.93      1.00 o
  -3   4  17      140.77      131.59      3.99 o
  -2   4  17       59.19       53.83      3.99 o
  -1   4  17       65.12       62.80      2.99 o
   0   4  17       45.67       47.85      1.99 o
   1   4  17       13.96       10.97      1.00 o
   2   4  17        0.78        1.00      1.00 o
   3   4  17        0.10        0.00      1.00 o
   4   4  17       12.60       18.94      1.99 o
   5   4  17        0.79        0.00      1.00 o
   6   4  17        3.12        1.99      1.99 o
  -9   5  17        0.65        0.00      1.99 o
  -8   5  17        0.05        0.00      1.00 o
  -7   5  17       28.29       24.92      1.99 o
  -6   5  17        0.89        1.00      1.00 o
  -5   5  17       18.91       20.93      1.00 o
  -4   5  17        0.03        1.00      1.00 o
  -3   5  17        1.01        1.99      1.99 o
  -2   5  17       14.47       15.95      2.99 o
  -1   5  17        8.47        5.98      1.99 o
   0   5  17        3.21        1.99      1.00 o
   1   5  17       20.22       20.93      3.99 o
   2   5  17       17.93       15.95      1.99 o
   3   5  17        5.85        1.00      1.00 o
   4   5  17        0.12        1.00      1.00 o
   5   5  17        3.11        1.99      1.99 o
  -9   6  17       16.43       16.95      2.99 o
  -8   6  17        0.65        0.00      1.00 o
  -7   6  17       23.98       22.93      1.99 o
  -6   6  17        3.72        3.99      1.00 o
  -5   6  17       36.10       35.89      1.99 o
  -4   6  17        3.74        3.99      1.99 o
  -3   6  17        3.51        3.99      1.99 o
  -2   6  17      114.82      106.66      3.99 o
  -1   6  17       18.64       14.95      1.99 o
   0   6  17       39.95       44.86      1.99 o
   1   6  17       70.14       75.76      2.99 o
   2   6  17        8.98       10.97      1.99 o
   3   6  17        9.50       10.97      1.99 o
   4   6  17        0.01        0.00      1.99 o
   5   6  17        1.80        0.00      1.99 o
  -8   7  17        0.00        0.00      1.99 o
  -7   7  17        0.43        0.00      1.00 o
  -6   7  17        0.03        0.00      1.00 o
  -5   7  17        5.96        6.98      1.99 o
  -4   7  17       19.16       17.94      2.99 o
  -3   7  17        7.65        4.98      1.99 o
  -2   7  17        2.74        2.99      1.00 o
  -1   7  17       70.71       65.79      2.99 o
   0   7  17        2.89        2.99      1.00 o
   1   7  17       23.85       23.92      1.99 o
   2   7  17       16.81       22.93      1.99 o
   3   7  17        3.06        5.98      1.99 o
   4   7  17       19.07       20.93      1.99 o
  -7   8  17        1.02        1.99      1.99 o
  -6   8  17        2.43        0.00      1.99 o
  -5   8  17       16.60       17.94      2.99 o
  -4   8  17        2.75        2.99      1.99 o
  -3   8  17        0.64        0.00      1.99 o
  -2   8  17        7.42        6.98      1.99 o
  -1   8  17        0.94        0.00      1.00 o
   0   8  17        9.85        8.97      1.99 o
   1   8  17       24.18       21.93      1.99 o
   2   8  17        6.78        5.98      1.99 o
   3   8  17        9.24       12.96      1.99 o
   4   8  17       76.16       91.71      3.99 o
  -6   9  17       32.16       42.87      3.99 o
  -5   9  17        7.11       12.96      2.99 o
  -4   9  17        0.50        3.99      1.99 o
  -3   9  17        0.35        0.00      1.99 o
  -2   9  17       24.59       20.93      2.99 o
  -1   9  17       40.48       40.87      2.99 o
   0   9  17        0.14        0.00      1.00 o
   1   9  17       29.72       36.88      2.99 o
   2   9  17        2.82        5.98      1.99 o
   3   9  17        2.83        2.99      1.99 o
  -5  10  17       31.63       38.88      3.99 o
  -4  10  17        2.93        3.99      1.99 o
  -3  10  17        2.48        0.00      1.99 o
  -2  10  17       13.02        8.97      1.99 o
  -1  10  17       11.13       10.97      2.99 o
   0  10  17       12.37       12.96      3.99 o
   1  10  17        4.02        3.99      1.99 o
   2  10  17        1.68        1.99      1.99 o
  -5  11  17        6.91       11.96      2.99 o
  -4  11  17        0.09        0.00      1.99 o
  -3  11  17       10.02       10.97      2.99 o
  -2  11  17        7.64        9.97      1.99 o
  -1  11  17        0.52        0.00      1.99 o
   0  11  17        5.94        4.98      1.99 o
  -9   0  18       26.78       32.90      2.99 o
  -8   0  18       59.89       67.79      3.99 o
  -7   0  18        0.11        0.00      1.99 o
  -6   0  18        4.28        1.99      1.00 o
  -5   0  18        7.31        8.97      1.99 o
  -4   0  18       40.13       31.90      1.99 o
  -2   0  18       96.59       91.71      4.98 o
  -1   0  18      430.22      414.70     11.96 o
   0   0  18        0.16        2.99      1.99 o
   1   0  18       93.40       94.70      5.98 o
   2   0  18        1.18        4.98      1.99 o
   3   0  18       17.65       18.94      1.99 o
   4   0  18       10.19       13.96      1.99 o
   5   0  18       10.06        5.98      1.99 o
  -9   1  18        0.01        0.00      1.00 o
  -8   1  18        0.47        0.00      1.00 o
  -7   1  18        1.27        0.00      1.99 o
  -6   1  18        0.15        0.00      1.00 o
  -5   1  18        1.60        1.99      1.00 o
  -4   1  18       58.92       51.84      1.99 o
  -3   1  18       22.75       21.93      1.99 o
  -2   1  18       53.95       54.83      3.99 o
  -1   1  18      243.80      259.19      8.97 o
   0   1  18      153.77      173.45      4.98 o
   1   1  18       48.38       56.82      2.99 o
   2   1  18       27.47       29.91      2.99 o
   3   1  18       19.68       21.93      1.00 o
   4   1  18        5.96        4.98      1.00 o
   5   1  18       17.05       20.93      1.00 o
  -9   2  18       16.86       13.96      1.99 o
  -8   2  18        7.48        5.98      1.00 o
  -7   2  18        2.91        0.00      2.99 o
  -6   2  18       25.73       21.93      1.99 o
  -5   2  18        0.45        0.00      1.00 o
  -4   2  18        3.10        3.99      1.00 o
  -3   2  18        0.73        1.00      1.00 o
  -2   2  18        4.01        6.98      1.99 o
  -1   2  18       23.20       23.92      2.99 o
   0   2  18       44.50       51.84      3.99 o
   1   2  18       54.50       60.81      4.98 o
   2   2  18       19.40       25.92      1.99 o
   3   2  18        2.69        1.99      1.00 o
   4   2  18        2.46        1.00      1.00 o
   5   2  18        2.93        1.00      1.00 o
  -9   3  18        8.26        6.98      1.99 o
  -8   3  18        2.37        1.00      1.00 o
  -7   3  18        0.00        1.99      1.00 o
  -6   3  18        0.00        0.00      1.99 o
  -5   3  18       21.71       19.94      2.99 o
  -4   3  18        0.66        0.00      1.00 o
  -3   3  18        0.06        0.00      1.00 o
  -2   3  18        6.28        4.98      1.99 o
  -1   3  18       19.74       19.94      2.99 o
   0   3  18        0.09        1.00      1.99 o
   1   3  18        2.33        3.99      1.00 o
   2   3  18       25.28       24.92      2.99 o
   3   3  18        3.65        3.99      1.99 o
   4   3  18       14.90       14.95      1.00 o
   5   3  18        0.82        0.00      1.99 o
  -9   4  18       25.46       26.92      2.99 o
  -8   4  18        6.90        4.98      1.00 o
  -7   4  18       11.43       13.96      1.99 o
  -6   4  18        8.75        7.97      1.00 o
  -5   4  18       41.56       45.86      2.99 o
  -4   4  18        0.12        1.00      1.00 o
  -3   4  18       86.90       72.77      2.99 o
  -2   4  18        0.01        1.00      1.99 o
  -1   4  18        7.41        4.98      1.99 o
   0   4  18        4.29        3.99      1.00 o
   1   4  18        9.89        8.97      1.00 o
   2   4  18       32.70       30.90      1.99 o
   3   4  18        1.35        1.99      1.00 o
   4   4  18        0.76        0.00      1.00 o
   5   4  18        2.54        2.99      1.99 o
  -9   5  18        1.61        0.00      1.99 o
  -8   5  18       18.97       26.92      1.99 o
  -7   5  18        2.71        1.99      1.00 o
  -6   5  18       27.93       27.91      1.99 o
  -5   5  18        0.86        1.99      1.00 o
  -4   5  18        1.80        0.00      1.99 o
  -3   5  18        3.30        2.99      1.99 o
  -2   5  18       20.31       22.93      2.99 o
  -1   5  18        0.71        0.00      1.00 o
   0   5  18        8.79        9.97      1.00 o
   1   5  18        4.69        2.99      1.00 o
   2   5  18       10.47       12.96      1.99 o
   3   5  18        0.66        0.00      1.00 o
   4   5  18        7.17        6.98      1.99 o
   5   5  18        1.01        0.00      1.99 o
  -9   6  18        4.59        1.00      2.99 o
  -8   6  18       49.98       70.78      3.99 o
  -7   6  18        0.00        1.00      1.99 o
  -6   6  18       53.75       65.79      3.99 o
  -5   6  18        3.21        2.99      1.00 o
  -4   6  18        9.42       16.95      2.99 o
  -3   6  18        9.03        8.97      2.99 o
  -2   6  18        8.14        8.97      2.99 o
  -1   6  18       25.84       21.93      1.99 o
   0   6  18       22.30       22.93      1.99 o
   1   6  18      146.54      165.48      3.99 o
   2   6  18        3.06        1.00      1.00 o
   3   6  18        1.70        3.99      2.99 o
   4   6  18       30.96       33.89      3.99 o
  -7   7  18       43.67       41.87      3.99 o
  -6   7  18        4.15        6.98      2.99 o
  -5   7  18        5.30        6.98      1.99 o
  -4   7  18        0.01        1.00      1.99 o
  -3   7  18        0.01        0.00      1.99 o
  -2   7  18        2.39        0.00      1.99 o
  -1   7  18        0.04        0.00      1.00 o
   0   7  18       88.44       98.69      3.99 o
   1   7  18        1.93        1.00      1.99 o
   2   7  18       98.98      109.66      3.99 o
   3   7  18       13.19       19.94      1.99 o
   4   7  18       89.80       97.69      3.99 o
  -6   8  18        1.55        1.99      1.00 o
  -5   8  18        0.20        0.00      1.99 o
  -4   8  18       11.95       15.95      2.99 o
  -3   8  18        0.41        0.00      1.99 o
  -2   8  18        0.57        0.00      1.00 o
  -1   8  18       20.42       15.95      1.99 o
   0   8  18        6.92        5.98      1.99 o
   1   8  18        0.66        1.00      1.00 o
   2   8  18       16.87       20.93      1.99 o
   3   8  18       48.59       58.82      2.99 o
  -6   9  18       44.76       65.79      4.98 o
  -5   9  18        2.83        3.99      1.99 o
  -4   9  18        4.23        4.98      1.99 o
  -3   9  18       10.67        5.98      2.99 o
  -2   9  18       10.08       10.97      1.99 o
  -1   9  18        1.23        1.00      1.00 o
   0   9  18       13.54       17.94      2.99 o
   1   9  18        0.00        0.00      1.99 o
   2   9  18        0.69        2.99      1.99 o
  -5  10  18       73.39       74.77      4.98 o
  -4  10  18        4.06        3.99      2.99 o
  -3  10  18       41.67       52.83      4.98 o
  -2  10  18        3.72        4.98      1.99 o
  -1  10  18        2.94        1.99      1.00 o
   0  10  18        0.13        0.00      1.99 o
   1  10  18        1.06        1.99      1.99 o
  -3  11  18        0.34        0.00      1.99 o
  -2  11  18        0.97        0.00      1.99 o
  -9   1  19        4.36        6.98      1.99 o
  -8   1  19       23.63       24.92      1.99 o
  -7   1  19        1.14        0.00      1.00 o
  -6   1  19       10.60        8.97      1.00 o
  -5   1  19       70.33       80.75      3.99 o
  -3   1  19       51.15       64.80      4.98 o
  -2   1  19       25.41       17.94      2.99 o
  -1   1  19       86.85       86.73      4.98 o
   0   1  19        2.29        6.98      2.99 o
   1   1  19      162.08      193.39      4.98 o
   2   1  19       14.87       16.95      1.99 o
   3   1  19        0.25        0.00      1.99 o
   4   1  19        7.34       10.97      1.99 o
   5   1  19       16.56       18.94      1.99 o
  -9   2  19        3.79        1.99      1.00 o
  -8   2  19       11.16       10.97      1.99 o
  -7   2  19        7.70        3.99      1.00 o
  -6   2  19        0.01        0.00      1.00 o
  -5   2  19        8.13        9.97      1.99 o
  -4   2  19       37.97       45.86      3.99 o
  -3   2  19        2.23        2.99      1.99 o
  -2   2  19       44.50       40.87      3.99 o
  -1   2  19       39.34       30.90      3.99 o
   0   2  19        0.08        1.00      1.99 o
   1   2  19      160.74      157.51      6.98 o
   2   2  19       13.12       10.97      2.99 o
   3   2  19       20.36       16.95      3.99 o
   4   2  19        3.20        1.99      2.99 o
   5   2  19       21.34       23.92      3.99 o
  -9   3  19        3.49        1.99      1.99 o
  -8   3  19        3.62        2.99      1.00 o
  -7   3  19        3.95        2.99      1.99 o
  -6   3  19      106.82      129.59      4.98 o
  -5   3  19       14.97       14.95      1.99 o
  -4   3  19       29.77       35.89      2.99 o
  -3   3  19       34.27       36.88      3.99 o
  -2   3  19       12.62        8.97      2.99 o
  -1   3  19       30.26       29.91      3.99 o
   0   3  19      129.68      145.54      6.98 o
   1   3  19       17.02       24.92      3.99 o
   2   3  19       85.42       91.71      5.98 o
   3   3  19        0.05        1.99      2.99 o
   4   3  19       36.28       31.90      3.99 o
  -9   4  19        0.99        0.00      1.99 o
  -8   4  19        5.14        3.99      1.99 o
  -7   4  19        8.90       11.96      1.99 o
  -6   4  19        4.83        7.97      1.99 o
  -5   4  19       87.07      112.65      3.99 o
  -4   4  19        2.14        3.99      1.00 o
  -3   4  19        0.26        0.00      1.99 o
  -2   4  19        4.24        1.00      1.99 o
  -1   4  19       89.24       95.70      5.98 o
   0   4  19       11.21        5.98      2.99 o
   1   4  19       15.19       18.94      3.99 o
   2   4  19       24.61       27.91      3.99 o
   3   4  19       24.23       13.96      2.99 o
   4   4  19        0.05        4.98      2.99 o
  -8   5  19        0.08        0.00      1.99 o
  -7   5  19        0.02        1.00      1.99 o
  -6   5  19        4.69        3.99      1.99 o
  -5   5  19       12.55       10.97      1.99 o
  -4   5  19       11.74       10.97      1.99 o
  -3   5  19        1.08        4.98      1.99 o
  -2   5  19        3.65        3.99      1.99 o
  -1   5  19        5.75        7.97      2.99 o
   0   5  19       27.25       27.91      1.99 o
   1   5  19        3.71        1.99      1.00 o
   2   5  19        1.04        1.00      1.99 o
   3   5  19        4.52        8.97      1.99 o
   4   5  19        1.65        0.00      2.99 o
  -7   6  19       27.30       26.92      2.99 o
  -6   6  19        5.77       10.97      1.99 o
  -5   6  19       10.95       12.96      1.99 o
  -4   6  19       15.93       17.94      4.98 o
  -3   6  19       58.61       54.83      4.98 o
  -2   6  19       15.83       15.95      2.99 o
  -1   6  19       26.17       28.91      1.99 o
   0   6  19       57.68       60.81      2.99 o
   1   6  19        0.00        0.00      1.00 o
   2   6  19       40.14       40.87      2.99 o
   3   6  19        0.02        1.00      1.99 o
  -7   7  19        2.19        8.97      2.99 o
  -6   7  19        0.29        0.00      1.00 o
  -5   7  19       13.88       11.96      1.99 o
  -4   7  19        0.27        0.00      1.99 o
  -3   7  19       11.53       13.96      2.99 o
  -2   7  19        9.29        5.98      2.99 o
  -1   7  19        4.89       10.97      1.99 o
   0   7  19        0.46        1.00      1.99 o
   1   7  19       54.61       40.87      2.99 o
   2   7  19        0.00        1.00      1.00 o
   3   7  19       23.43       21.93      1.99 o
  -6   8  19        7.02        5.98      1.99 o
  -5   8  19        3.63        9.97      2.99 o
  -4   8  19        0.87        1.00      1.99 o
  -3   8  19        0.08        0.00      1.99 o
  -2   8  19        7.51        8.97      2.99 o
  -1   8  19        1.72        3.99      1.99 o
   0   8  19       14.72       14.95      1.99 o
   1   8  19        8.26        7.97      1.99 o
   2   8  19        0.10        1.99      1.99 o
  -6   9  19       15.91       24.92      3.99 o
  -5   9  19        7.60        3.99      2.99 o
  -4   9  19        8.01       13.96      2.99 o
  -3   9  19        1.96        4.98      2.99 o
  -2   9  19        6.75        4.98      2.99 o
  -1   9  19        1.29        0.00      1.00 o
   0   9  19        2.23        2.99      1.99 o
   1   9  19       13.76       11.96      1.99 o
  -4  10  19       10.60       13.96      2.99 o
  -3  10  19        0.01        3.99      2.99 o
  -2  10  19        3.06        2.99      1.99 o
  -1  10  19        3.24        0.00      1.00 o
  -9   0  20      120.72      147.54      5.98 o
  -8   0  20        0.02        0.00      1.99 o
  -1   0  20        8.52       12.96      2.99 o
   0   0  20        8.33        3.99      2.99 o
   1   0  20      145.68      135.57      6.98 o
   2   0  20       38.33       36.88      3.99 o
   3   0  20       48.34       56.82      4.98 o
   4   0  20       16.04       14.95      2.99 o
  -9   1  20        1.59        1.00      1.99 o
  -8   1  20      148.48      173.45      6.98 o
  -7   1  20        1.20        0.00      1.99 o
  -2   1  20       11.37        5.98      2.99 o
  -1   1  20       12.11        9.97      2.99 o
   0   1  20       14.64       18.94      2.99 o
   1   1  20       66.66       72.77      5.98 o
   2   1  20       36.75       35.89      2.99 o
   3   1  20        1.28        0.00      1.99 o
   4   1  20       17.11       21.93      2.99 o
  -9   2  20       30.21       24.92      3.99 o
  -8   2  20        1.28        0.00      1.99 o
  -7   2  20        4.06        2.99      1.99 o
  -3   2  20        0.51        3.99      2.99 o
  -2   2  20       14.44       12.96      2.99 o
  -1   2  20        0.03        0.00      1.99 o
   0   2  20       17.37       23.92      3.99 o
   1   2  20       15.85        9.97      2.99 o
   2   2  20       37.34       42.87      4.98 o
   3   2  20       24.63       27.91      3.99 o
   4   2  20        8.02       11.96      2.99 o
  -8   3  20        0.77        0.00      1.99 o
  -7   3  20        0.30        1.00      1.99 o
  -4   3  20       19.25       22.93      2.99 o
  -3   3  20        0.53        1.99      1.99 o
  -2   3  20       13.71       13.96      2.99 o
  -1   3  20       12.90       13.96      2.99 o
   0   3  20        4.26        5.98      2.99 o
   1   3  20       17.14       26.92      3.99 o
   2   3  20        0.20        1.00      2.99 o
   3   3  20        2.93        4.98      2.99 o
   4   3  20        9.33        9.97      2.99 o
  -8   4  20        1.44        0.00      1.99 o
  -7   4  20       17.83       19.94      2.99 o
  -6   4  20        5.08        2.99      1.99 o
  -5   4  20       19.46       18.94      2.99 o
  -4   4  20        1.13        1.99      1.99 o
  -3   4  20       42.76       43.86      4.98 o
  -2   4  20        0.07        0.00      1.99 o
  -1   4  20       18.92       15.95      2.99 o
   0   4  20        0.02        0.00      1.99 o
   1   4  20        0.32        0.00      1.99 o
   2   4  20        0.14        1.99      2.99 o
   3   4  20        0.18        0.00      1.99 o
  -7   5  20        8.89       11.96      1.99 o
  -6   5  20       93.31      122.61      5.98 o
  -5   5  20       15.94       15.95      2.99 o
  -4   5  20        0.00        1.00      1.99 o
  -3   5  20       15.84       13.96      2.99 o
  -2   5  20        0.16        0.00      1.99 o
  -1   5  20        3.09        1.00      2.99 o
   0   5  20        0.05        1.00      1.99 o
   1   5  20        3.62        7.97      2.99 o
   2   5  20       19.95       21.93      3.99 o
   3   5  20       28.63       26.92      3.99 o
  -7   6  20        0.44        0.00      1.99 o
  -6   6  20       48.42       68.78      3.99 o
  -5   6  20        5.33        5.98      2.99 o
  -4   6  20       96.20      118.63      5.98 o
  -3   6  20        0.00        1.00      1.99 o
  -2   6  20       16.13       22.93      3.99 o
  -1   6  20        0.94        0.00      1.99 o
   0   6  20        4.38        3.99      2.99 o
   1   6  20        3.05        2.99      2.99 o
   2   6  20       28.63       27.91      3.99 o
  -6   7  20        1.95        1.00      1.99 o
  -5   7  20       14.73       15.95      2.99 o
  -4   7  20        0.80        2.99      2.99 o
  -3   7  20        0.10        0.00      1.99 o
  -2   7  20        2.13        1.00      2.99 o
  -1   7  20        3.08        2.99      1.99 o
   0   7  20        7.35        8.97      2.99 o
   1   7  20        2.31        4.98      2.99 o
   2   7  20        1.33        1.00      2.99 o
  -6   8  20        6.77        5.98      2.99 o
  -5   8  20        1.99        1.99      2.99 o
  -4   8  20        5.08        4.98      2.99 o
  -3   8  20        2.64        3.99      2.99 o
  -2   8  20        1.75        0.00      2.99 o
  -1   8  20        4.61        6.98      1.99 o
   0   8  20        0.66        0.00      1.99 o
   1   8  20        2.47        1.00      2.99 o
  -4   9  20       48.04       60.81      4.98 o
  -3   9  20        0.79        0.00      1.99 o
  -2   9  20        7.93        4.98      2.99 o
  -1   9  20        3.02        2.99      1.99 o
  -2   1  21       15.63       17.94      2.99 o
  -1   1  21        0.70        0.00      2.99 o
   0   1  21       40.45       31.90      3.99 o
   1   1  21        4.03        1.00      2.99 o
   2   1  21        0.09        0.00      2.99 o
   3   1  21        9.89        9.97      2.99 o
  -3   2  21        3.62        4.98      2.99 o
  -2   2  21        1.35        2.99      2.99 o
  -1   2  21        3.04        4.98      2.99 o
   0   2  21       33.67       33.89      3.99 o
   1   2  21       58.73       62.80      5.98 o
   2   2  21        5.51        2.99      2.99 o
   3   2  21       63.54       71.77      5.98 o
  -4   3  21      102.55      125.61      6.98 o
  -3   3  21        9.39        8.97      2.99 o
  -2   3  21        2.36        3.99      2.99 o
  -1   3  21        4.87        1.99      2.99 o
   0   3  21        5.05        3.99      2.99 o
   1   3  21        9.67       11.96      3.99 o
   2   3  21       52.47       56.82      4.98 o
   3   3  21       26.49       38.88      4.98 o
  -4   4  21        0.18        0.00      2.99 o
  -3   4  21       22.82       27.91      3.99 o
  -2   4  21        0.15        0.00      1.99 o
  -1   4  21        5.66        3.99      2.99 o
   0   4  21        0.15        0.00      2.99 o
   1   4  21       25.35       21.93      3.99 o
   2   4  21        1.01        6.98      2.99 o
  -5   5  21        0.36        0.00      2.99 o
  -4   5  21        6.23        6.98      2.99 o
  -3   5  21        6.24        4.98      2.99 o
  -2   5  21       13.73       18.94      3.99 o
  -1   5  21        7.91        6.98      2.99 o
   0   5  21        0.04        0.00      2.99 o
   1   5  21        4.56        4.98      2.99 o
   2   5  21        7.43        9.97      3.99 o
  -6   6  21       12.66       11.96      2.99 o
  -5   6  21       61.15       67.79      4.98 o
  -4   6  21        0.28        1.00      2.99 o
  -3   6  21        8.80        7.97      2.99 o
  -2   6  21        1.14        1.00      2.99 o
  -1   6  21        4.95        5.98      2.99 o
   0   6  21        0.68        0.00      2.99 o
   1   6  21        1.25        1.00      2.99 o
  -6   7  21       15.10       14.95      2.99 o
  -5   7  21        0.02        0.00      1.99 o
  -4   7  21        5.20        2.99      2.99 o
  -3   7  21        2.35        0.00      1.99 o
  -2   7  21        2.79        1.00      2.99 o
  -1   7  21        0.93        0.00      2.99 o
   0   7  21        8.38       10.97      2.99 o
  -4   8  21        1.53        2.99      2.99 o
  -3   8  21        2.77        1.99      2.99 o
  -2   8  21        0.91        0.00      2.99 o
   1   0  22       12.07        6.98      2.99 o
   2   0  22       23.46       14.95      3.99 o
  -1   1  22        4.83        1.99      2.99 o
   0   1  22        3.14        5.98      2.99 o
   1   1  22        5.86        3.99      2.99 o
   2   1  22        0.20        0.00      2.99 o
  -3   2  22        0.46        0.00      2.99 o
  -2   2  22        9.06       11.96      2.99 o
  -1   2  22       12.90       20.93      3.99 o
   0   2  22        0.13        0.00      2.99 o
   1   2  22        2.02        1.99      2.99 o
   2   2  22        2.20        2.99      2.99 o
  -3   3  22        0.82        2.99      2.99 o
  -2   3  22       35.63       39.87      4.98 o
  -1   3  22        1.00        0.00      2.99 o
   0   3  22       18.42       24.92      3.99 o
   1   3  22       13.10       13.96      3.99 o
  -4   4  22        0.54        0.00      2.99 o
  -3   4  22       33.93       36.88      4.98 o
  -2   4  22        1.53        2.99      2.99 o
  -1   4  22        6.31        7.97      2.99 o
   0   4  22        1.47        7.97      2.99 o
   1   4  22        3.09        0.00      2.99 o
  -5   5  22        8.33        4.98      2.99 o
  -4   5  22       22.19       33.89      3.99 o
  -3   5  22        3.22        2.99      2.99 o
  -2   5  22        6.78       10.97      2.99 o
  -1   5  22        1.13        2.99      2.99 o
   0   5  22        6.90       10.97      2.99 o
  -5   6  22        3.65        5.98      2.99 o
  -4   6  22       14.24       27.91      3.99 o
  -3   6  22        0.84        1.99      2.99 o
  -2   6  22       21.13       20.93      3.99 o
  -1   6  22        7.78       11.96      2.99 o
  -3   7  22       31.93       34.89      3.99 o
  -1   1  23        0.10        0.00      2.99 o
   0   1  23       12.16       11.96      3.99 o
  -2   2  23        7.77        7.97      3.99 o
  -1   2  23        0.32        0.00      2.99 o
   0   2  23        3.73        5.98      2.99 o
  -3   3  23        0.00        1.99      2.99 o
  -2   3  23       34.32       36.88      4.98 o
  -1   3  23        4.84       12.96      3.99 o
   0   3  23        1.45        4.98      2.99 o
  -4   4  23        0.72        3.99      2.99 o
  -3   4  23       21.58       29.91      4.98 o
  -2   4  23        4.81        6.98      2.99 o
  -1   4  23       16.01       17.94      3.99 o
  -4   5  23        1.81        5.98      2.99 o
  -3   5  23        5.98        7.97      2.99 o
  -2   5  23        0.17        0.00      2.99 o
 
